# Supplementary material for: Comprehensive proteomic analysis of autophagosomes derived from Leishmania-infected macrophages
Source: PLoS One. 2023 Apr 7;18(4):e0284026. doi: 10.1371/journal.pone.0284026 (PMC10081754; doi:10.1371/journal.pone.0284026)
Supplement: S1 Table — (XLSX) [file pone.0284026.s004.xlsx]

## Sheet: Sheet1
S1 Table. Combined gene ontology categories.
Combined GO Category	Original GO Categories
Carbohydrate Metabolic Process	Carbohydrate Metabolic Process, Carbohydrate Derivative Metabolic Process
Cellular Amino Acid Metabolic Process	Cellular Amino Acid Metabolic Process, Cellular Modified Amino Acid Metabolic Process
Nitrogenous Base-Containing Metabolic Process	Nucleobase Containing Small Molecular Metabolic Process, mRNA Metabolic Process, tRNA Metabolic Process
Immune System Process	Immune System Process, Inflammatory Response, Defense Response to Other Organism, Wound Healing
Intracellular Transport	Intracellular Protein Transport, Nucleocytoplasmic Transport, Vesicle-Mediated Transport
Lipid and Vitamin Metabolic Process	Lipid Metabolic Process, Vitamin Metabolic Process
Cell Division Process	Mitotic Cell Cycle, Mitotic Nuclear Division, Chromosome Segregation, Cytokinesis, DNA Recombination, DNA Replication, Meiotic Nuclear Division
Cellular Response to Stress	DNA Repair, Detoxification
Transcription-related Process, DNA-templated	Regulation of Transcription (DNA-templated), Transcription (DNA-templated)
Cellular Movement and Contact	Cell Adhesion, Cell Motility, Microtubule Based Movement
Cellular Organization	Cell Junction Organization, Cytoskeleton Organization, Lysosome Organization, Membrane Organization, Mitochondrion Organization, Extracellular Matrix Organization, Chromatin Organization, Peroxisome Organization, Telomere Organization
Protein Modification Process	Protein Modification Process, Protein Glycosylation
Protein Turnover	Protein Folding, Protein Maturation, Protein Catabolic Process
