# Supplementary material for: Comprehensive proteomic analysis of autophagosomes derived from Leishmania-infected macrophages
Source: PLoS One. 2023 Apr 7;18(4):e0284026. doi: 10.1371/journal.pone.0284026 (PMC10081754; doi:10.1371/journal.pone.0284026)
Supplement: S2 Table — (XLSX) [file pone.0284026.s005.xlsx]

## Sheet: Total Proteins Found in M (2of3
S2 Table. Leishmania-induced autophagosome-associated proteins (M)
Gene names	Protein ID	Protein names
RPS9	P46781	40S ribosomal protein S9
PSMA2	P25787	Proteasome subunit alpha type-2;Proteasome subunit alpha type
SLC22A18	Q96BI1	Solute carrier family 22 member 18
CAPNS1	P04632	Calpain small subunit 1
NUCB2;Nucb2	P80303	Nucleobindin-2;Nesfatin-1
LAMTOR4	Q0VGL1	Ragulator complex protein LAMTOR4;Ragulator complex protein LAMTOR4, N-terminally processed
FDPS	P14324	Farnesyl pyrophosphate synthase
ERGIC2	Q96RQ1	Endoplasmic reticulum-Golgi intermediate compartment protein 2
MAGT1	Q9H0U3	Magnesium transporter protein 1
VPS45	Q9NRW7	Vacuolar protein sorting-associated protein 45
SPCS2	Q15005	Signal peptidase complex subunit 2
HNRNPDL	O14979	Heterogeneous nuclear ribonucleoprotein D-like
GPX1	P07203	Glutathione peroxidase 1;Glutathione peroxidase
RPS24	P62847	40S ribosomal protein S24
ARL15	Q9NXU5	ADP-ribosylation factor-like protein 15
SPTBN1	Q01082	Spectrin beta chain, non-erythrocytic 1
RPL10	P27635	60S ribosomal protein L10
SMAP2	Q8WU79	Stromal membrane-associated protein 2
PDLIM2	Q96JY6	PDZ and LIM domain protein 2
MTHFD1L	Q6UB35	Monofunctional C1-tetrahydrofolate synthase, mitochondrial
CLTC	Q00610	Clathrin heavy chain 1;Clathrin heavy chain
PSMB2	P49721	Proteasome subunit beta type-2
RRBP1	Q9P2E9	Ribosome-binding protein 1
POLR2E	P19388	DNA-directed RNA polymerases I, II, and III subunit RPABC1
SH3GLB1	Q9Y371	Endophilin-B1
NAA50	Q9GZZ1	N-alpha-acetyltransferase 50
TPM3	A0A087WWU8	Tropomyosin alpha-3 chain
NDUFA10	O95299	NADH dehydrogenase [ubiquinone] 1 alpha subcomplex subunit 10, mitochondrial
RPL17;RPL17-C18orf32	P18621	60S ribosomal protein L17
ASNA1	O43681	ATPase ASNA1
RMND1	Q9NWS8	Required for meiotic nuclear division protein 1 homolog
AP2M1	Q96CW1	AP-2 complex subunit mu
APOOL	Q6UXV4	MICOS complex subunit MIC27
TPD52L2	O43399	Tumor protein D54
ATP13A3	Q9H7F0	Probable cation-transporting ATPase 13A3
RNASET2	O00584	Ribonuclease T2
IDH3B	O43837	Isocitrate dehydrogenase [NAD] subunit beta, mitochondrial;Isocitrate dehydrogenase [NAD] subunit, mitochondrial
METTL7B	Q6UX53	Methyltransferase-like protein 7B
NDUFB6	O95139	NADH dehydrogenase [ubiquinone] 1 beta subcomplex subunit 6
SET;SETSIP	Q01105	Protein SET;Protein SETSIP
CTSH	P09668	Pro-cathepsin H;Cathepsin H mini chain;Cathepsin H;Cathepsin H heavy chain;Cathepsin H light chain
CAB39	Q9Y376	Calcium-binding protein 39
COL6A1	P12109	Collagen alpha-1(VI) chain
ACOT1;ACOT2	Q86TX2	Acyl-coenzyme A thioesterase 1;Acyl-coenzyme A thioesterase 2, mitochondrial
HNRNPM	P52272	Heterogeneous nuclear ribonucleoprotein M
NOMO1;NOMO2;NOMO3	Q15155	Nodal modulator 1;Nodal modulator 2;Nodal modulator 3
SEPT8	Q92599	Septin-8
CHTOP	Q9Y3Y2	Chromatin target of PRMT1 protein
NDUFA5	Q16718	NADH dehydrogenase [ubiquinone] 1 alpha subcomplex subunit 5
LYPLA1	O75608	Acyl-protein thioesterase 1
PSME2	Q9UL46	Proteasome activator complex subunit 2
AGRN	O00468	Agrin;Agrin N-terminal 110 kDa subunit;Agrin C-terminal 110 kDa subunit;Agrin C-terminal 90 kDa fragment;Agrin C-terminal 22 kDa fragment
AP2B1	P63010	AP-2 complex subunit beta
CNN2	Q99439	Calponin-2;Calponin
PTGS1	P23219	Prostaglandin G/H synthase 1
MRPL45	Q9BRJ2	39S ribosomal protein L45, mitochondrial
C21orf33	P0DPI2	Glutamine amidotransferase-like class 1 domain-containing protein 3, mitochondrial
TXNRD2	Q9NNW7	Thioredoxin reductase 2, mitochondrial
HSD11B1	P28845	Corticosteroid 11-beta-dehydrogenase isozyme 1
VDAC2	P45880	Voltage-dependent anion-selective channel protein 2
EPB41L3	A0A0A0MRA8	Band 4.1-like protein 3;Band 4.1-like protein 3, N-terminally processed
SNX6	Q9UNH7	Sorting nexin-6;Sorting nexin-6, N-terminally processed
PCMT1	P22061	Protein-L-isoaspartate(D-aspartate) O-methyltransferase;Protein-L-isoaspartate O-methyltransferase
ARHGAP30	Q7Z6I6	Rho GTPase-activating protein 30
MYO6	A0A0A0MRM8	Unconventional myosin-VI
ABI1	Q8IZP0	Abl interactor 1
SFXN3	Q9BWM7	Sideroflexin-3;Sideroflexin
PVR	P15151	Poliovirus receptor
EXOC7	Q9UPT5	Exocyst complex component 7
PRDX1	Q06830	Peroxiredoxin-1
TBXAS1	P24557	Thromboxane-A synthase
TOR1AIP1	Q5JTV8	Torsin-1A-interacting protein 1
TAPBP	O15533	Tapasin
IARS	P41252	Isoleucine--tRNA ligase, cytoplasmic
LILRB4	A0A0G2JPC7	Leukocyte immunoglobulin-like receptor subfamily B member 4
LIPA	P38571	Lysosomal acid lipase/cholesteryl ester hydrolase
FKBP15	Q5T1M5	FK506-binding protein 15;Peptidyl-prolyl cis-trans isomerase
IVD	P26440	Isovaleryl-CoA dehydrogenase, mitochondrial
ILK	Q13418	Integrin-linked protein kinase
DHCR24	Q15392	Delta(24)-sterol reductase
NCEH1	Q6PIU2	Neutral cholesterol ester hydrolase 1
GPI	P06744	Glucose-6-phosphate isomerase
CORO7-PAM16;PAM16	A0A0A6YYL4	Coronin;Mitochondrial import inner membrane translocase subunit TIM16
ACAA2	P42765	3-ketoacyl-CoA thiolase, mitochondrial
RPS15	P62841	40S ribosomal protein S15
TPT1	P13693	Translationally-controlled tumor protein
CYP51A1	Q16850	Lanosterol 14-alpha demethylase
TM9SF4	Q92544	Transmembrane 9 superfamily member 4
ARSA	A0A0C4DFZ2	Arylsulfatase A;Arylsulfatase A component B;Arylsulfatase A component C
RPSA	P08865	40S ribosomal protein SA
SYNE1	Q8NF91	Nesprin-1
DDX46	Q7L014	Probable ATP-dependent RNA helicase DDX46
NME6	A0A2R8Y547	Nucleoside diphosphate kinase;Nucleoside diphosphate kinase 6
STX3	Q13277	Syntaxin-3
CD276	Q5ZPR3	CD276 antigen
DHRS7B	Q6IAN0	Dehydrogenase/reductase SDR family member 7B
DDOST	P39656	Dolichyl-diphosphooligosaccharide--protein glycosyltransferase 48 kDa subunit
LAMTOR5	O43504	Ragulator complex protein LAMTOR5
C6orf203	Q9P0P8	Uncharacterized protein C6orf203
MAP4K4;MINK1;TNIK	O95819	Mitogen-activated protein kinase kinase kinase kinase 4;Misshapen-like kinase 1;TRAF2 and NCK-interacting protein kinase
DDX3X;DDX3Y	O00571	ATP-dependent RNA helicase DDX3X;ATP-dependent RNA helicase DDX3Y
SPTAN1	Q13813	Spectrin alpha chain, non-erythrocytic 1
MYO18A	Q92614	Unconventional myosin-XVIIIa
HADH	Q16836	Hydroxyacyl-coenzyme A dehydrogenase, mitochondrial
DIAPH1	O60610	Protein diaphanous homolog 1
HSPA1A;HSPA1B	P0DMV8	Heat shock 70 kDa protein 1A;Heat shock 70 kDa protein 1B
ABHD16A	O95870	Abhydrolase domain-containing protein 16A
FCAR	P24071	Immunoglobulin alpha Fc receptor
LAIR1	Q6GTX8	Leukocyte-associated immunoglobulin-like receptor 1
LSS	P48449	Lanosterol synthase
SMARCB1	Q12824	SWI/SNF-related matrix-associated actin-dependent regulator of chromatin subfamily B member 1
PUF60	Q9UHX1	Poly(U)-binding-splicing factor PUF60
DOCK11	Q5JSL3	Dedicator of cytokinesis protein 11
PON2	Q15165	Serum paraoxonase/arylesterase 2
LIMS1	P48059	LIM and senescent cell antigen-like-containing domain protein 1
CLN6	Q9NWW5	Ceroid-lipofuscinosis neuronal protein 6
FASN	P49327	Fatty acid synthase;[Acyl-carrier-protein] S-acetyltransferase;[Acyl-carrier-protein] S-malonyltransferase;3-oxoacyl-[acyl-carrier-protein] synthase;3-oxoacyl-[acyl-carrier-protein] reductase;3-hydroxyacyl-[acyl-carrier-protein] dehydratase;Enoyl-[acyl-carrier-protein] reductase;Oleoyl-[acyl-carrier-protein] hydrolase
RBM39	Q14498	RNA-binding protein 39
PTBP1	P26599	Polypyrimidine tract-binding protein 1
HLA-A	P01892	HLA class I histocompatibility antigen, A-2 alpha chain;HLA class I histocompatibility antigen, A-74 alpha chain
HLA-C	A2AEA2	HLA class I histocompatibility antigen, Cw-7 alpha chain
HLA-C	A0A140T9M0	HLA class I histocompatibility antigen, Cw-3 alpha chain
TAP1	Q03518	Antigen peptide transporter 1
VIMP	Q9BQE4	Selenoprotein S
ASAH1	Q13510	Acid ceramidase;Acid ceramidase subunit alpha;Acid ceramidase subunit beta
PCCA	P05165	Propionyl-CoA carboxylase alpha chain, mitochondrial
EFR3A	Q14156	Protein EFR3 homolog A
CTSD	P07339	Cathepsin D;Cathepsin D light chain;Cathepsin D heavy chain
ATP6AP2	O75787	Renin receptor
DPYSL2	Q16555	Dihydropyrimidinase-related protein 2
PIGT	Q969N2	GPI transamidase component PIG-T
GOSR2	O14653	Golgi SNAP receptor complex member 2
SCARB2	Q14108	Lysosome membrane protein 2
LAT	O43561	Linker for activation of T-cells family member 1
PHGDH	O43175	D-3-phosphoglycerate dehydrogenase
PPT1	P50897	Palmitoyl-protein thioesterase 1
GOLGA2	Q08379	Golgin subfamily A member 2
HARS2	P49590	Probable histidine--tRNA ligase, mitochondrial
ABCB7	O75027	ATP-binding cassette sub-family B member 7, mitochondrial
CD9	P21926	CD9 antigen;Tetraspanin
CD47	Q08722	Leukocyte surface antigen CD47
SEPT3	A0A2R8Y4H2	Neuronal-specific septin-3
SMARCE1	Q969G3	SWI/SNF-related matrix-associated actin-dependent regulator of chromatin subfamily E member 1
IFNGR1	P15260	Interferon gamma receptor 1
TPM4	P67936	Tropomyosin alpha-4 chain
SUCLA2	Q9P2R7	Succinyl-CoA ligase [ADP-forming] subunit beta, mitochondrial
RPS14	P62263	40S ribosomal protein S14
SAMHD1	Q9Y3Z3	Deoxynucleoside triphosphate triphosphohydrolase SAMHD1
DOCK10	Q96BY6	Dedicator of cytokinesis protein 10
SEC23B;SEC23A	Q15437	Protein transport protein Sec23B;Protein transport protein Sec23A
CLPB	Q9H078	Caseinolytic peptidase B protein homolog
PNPLA6	Q8IY17	Neuropathy target esterase
SSR1	P43307	Translocon-associated protein subunit alpha
NDUFA9	Q16795	NADH dehydrogenase [ubiquinone] 1 alpha subcomplex subunit 9, mitochondrial
GPNMB	Q14956	Transmembrane glycoprotein NMB
VKORC1L1	A0A3B3ISV4	Vitamin K epoxide reductase complex subunit 1-like protein 1
LRRC57	Q8N9N7	Leucine-rich repeat-containing protein 57
AGK	Q53H12	Acylglycerol kinase, mitochondrial
RPL29	P47914	60S ribosomal protein L29
ITPR1	Q14643	Inositol 1,4,5-trisphosphate receptor type 1
HM13	Q8TCT9	Minor histocompatibility antigen H13
GLA	P06280	Alpha-galactosidase A
ACO2	Q99798	Aconitate hydratase, mitochondrial
SYNGR1	O43759	Synaptogyrin-1
MPG	P29372	DNA-3-methyladenine glycosylase
MRPL28	Q13084	39S ribosomal protein L28, mitochondrial
GTPBP10	A4D1E9	GTP-binding protein 10
CNOT1	A5YKK6	CCR4-NOT transcription complex subunit 1
BST1	Q10588	ADP-ribosyl cyclase/cyclic ADP-ribose hydrolase 2
PIGK	Q92643	GPI-anchor transamidase
YIF1A	O95070	Protein YIF1A
ST6GALNAC4	Q9H4F1	Alpha-N-acetyl-neuraminyl-2,3-beta-galactosyl-1,3-N-acetyl-galactosaminide alpha-2,6-sialyltransferase
CD81	P60033	CD81 antigen;Tetraspanin
MANF	P55145	Mesencephalic astrocyte-derived neurotrophic factor
PDPR	Q8NCN5	Pyruvate dehydrogenase phosphatase regulatory subunit, mitochondrial
SNRPG;SNRPGP15	P62308	Small nuclear ribonucleoprotein G;Putative small nuclear ribonucleoprotein G-like protein 15
NUDT19	A8MXV4	Nucleoside diphosphate-linked moiety X motif 19, mitochondrial
MYO1G	B0I1T2	Unconventional myosin-Ig;Minor histocompatibility antigen HA-2
HSCB	Q8IWL3	Iron-sulfur cluster co-chaperone protein HscB, mitochondrial
EWSR1	Q01844	RNA-binding protein EWS
ARCN1	P48444	Coatomer subunit delta
RAC2	P15153	Ras-related C3 botulinum toxin substrate 2
TSPO	B1AH87	Translocator protein
TRAF3IP3	Q9Y228	TRAF3-interacting JNK-activating modulator
CAPZB	B1AK87	F-actin-capping protein subunit beta
GNB1;GNB2	P62873	Guanine nucleotide-binding protein G(I)/G(S)/G(T) subunit beta-1
MRPL43	Q8N983	39S ribosomal protein L43, mitochondrial
SEPT6	Q14141	Septin-6
CD58	P19256	Lymphocyte function-associated antigen 3
GUK1	Q16774	Guanylate kinase
PABPC4	Q13310	Polyadenylate-binding protein 4;Polyadenylate-binding protein
HNRNPC	P07910	Heterogeneous nuclear ribonucleoproteins C1/C2
BCAT2	O15382	Branched-chain-amino-acid aminotransferase, mitochondrial;Branched-chain-amino-acid aminotransferase
SLC12A6;SLC12A4	Q9UHW9	Solute carrier family 12 member 6;Solute carrier family 12 member 4
CDIPT	O14735	CDP-diacylglycerol--inositol 3-phosphatidyltransferase
MSR1	P21757	Macrophage scavenger receptor types I and II
SEC11C;SEC11L3	Q9BY50	Signal peptidase complex catalytic subunit SEC11C;Signal peptidase complex catalytic subunit SEC11
NDUFS1	P28331	NADH-ubiquinone oxidoreductase 75 kDa subunit, mitochondrial
CS	O75390	Citrate synthase, mitochondrial;Citrate synthase
B4DLN1	B4DLN1	cDNA FLJ60124, highly similar to Mitochondrial dicarboxylate carrier
SEC61A1;SEC61A2	P61619	Protein transport protein Sec61 subunit alpha isoform 1;Protein transport protein Sec61 subunit alpha isoform 2
STK26;STK24;STK25	Q9P289	Serine/threonine-protein kinase 26;Serine/threonine-protein kinase 24;Serine/threonine-protein kinase 24 36 kDa subunit;Serine/threonine-protein kinase 24 12 kDa subunit;Serine/threonine-protein kinase 25
CCT3	P49368	T-complex protein 1 subunit gamma
UBC;UBB;RPS27A;UBA52	P0CG48	Polyubiquitin-C;Ubiquitin;Polyubiquitin-B;Ubiquitin;Ubiquitin-60S ribosomal protein L40;Ubiquitin;60S ribosomal protein L40;Ubiquitin-40S ribosomal protein S27a;Ubiquitin;40S ribosomal protein S27a
NAAA	R4GNC0	N-acylethanolamine-hydrolyzing acid amidase;N-acylethanolamine-hydrolyzing acid amidase subunit alpha;N-acylethanolamine-hydrolyzing acid amidase subunit beta
ACTR3	P61158	Actin-related protein 3
ILF2	Q12905	Interleukin enhancer-binding factor 2
DERL1	Q9BUN8	Derlin-1
MTFP1	Q9UDX5	Mitochondrial fission process protein 1
RFT1	Q96AA3	Protein RFT1 homolog
RAN	P62826	GTP-binding nuclear protein Ran
RPL31	P62899	60S ribosomal protein L31
MYL6	P60660	Myosin light polypeptide 6
GPR89B;GPR89A	P0CG08	Golgi pH regulator B;Golgi pH regulator A
SCARB1	B7ZKQ9	Scavenger receptor class B member 1
GLS	B8ZZA8	Glutaminase
MPP6	Q9NZW5	MAGUK p55 subfamily member 6
RPL23	P62829	60S ribosomal protein L23
MRPL2	Q5T653	39S ribosomal protein L2, mitochondrial
BZW1	Q7L1Q6	Basic leucine zipper and W2 domain-containing protein 1
TREX1	Q9NSU2	Three-prime repair exonuclease 1
EIF5A;EIF5A2;EIF5AL1	P63241	Eukaryotic translation initiation factor 5A-1;Eukaryotic translation initiation factor 5A-2;Eukaryotic translation initiation factor 5A-1-like;Eukaryotic translation initiation factor 5A
MYADM	Q96S97	Myeloid-associated differentiation marker
NAP1L4	Q99733	Nucleosome assembly protein 1-like 4
CYP20A1	Q6UW02	Cytochrome P450 20A1
ALDH5A1	P51649	Succinate-semialdehyde dehydrogenase, mitochondrial
SSR3	Q9UNL2	Translocon-associated protein subunit gamma
HIGD1A	Q9Y241	HIG1 domain family member 1A, mitochondrial
TMUB1	Q9BVT8	Transmembrane and ubiquitin-like domain-containing protein 1
CYCS	P99999	Cytochrome c
GNB2	P62879	Guanine nucleotide-binding protein G(I)/G(S)/G(T) subunit beta-2
MRPS34	P82930	28S ribosomal protein S34, mitochondrial
STARD3NL	O95772	MLN64 N-terminal domain homolog
RPL24	P83731	60S ribosomal protein L24
CRTAP	O75718	Cartilage-associated protein
CLEC5A	C9JPR7	C-type lectin domain family 5 member A
PCCB	P05166	Propionyl-CoA carboxylase beta chain, mitochondrial
CHCHD3	Q9NX63	MICOS complex subunit MIC19
BCAP29	Q9UHQ4	B-cell receptor-associated protein 29
RCC1	P18754	Regulator of chromosome condensation
CTNND1	O60716	Catenin delta-1
ITGB2	D3DSM0	Integrin beta
RPL32	P62910	60S ribosomal protein L32
CAMK2D;CAMK2B;CAMK2G	E9PF82	Calcium/calmodulin-dependent protein kinase type II subunit delta;Calcium/calmodulin-dependent protein kinase type II subunit beta;Calcium/calmodulin-dependent protein kinase type II subunit gamma
HNRNPAB	D6R9P3	Heterogeneous nuclear ribonucleoprotein A/B
MFSD10	Q14728	Major facilitator superfamily domain-containing protein 10
TMEM33	P57088	Transmembrane protein 33
EIF4E	P06730	Eukaryotic translation initiation factor 4E
HSD17B11	Q8NBQ5	Estradiol 17-beta-dehydrogenase 11
SIL1	Q9H173	Nucleotide exchange factor SIL1
SEPT11	Q9NVA2	Septin-11
STX18	Q9P2W9	Syntaxin-18
TWF2	Q6IBS0	Twinfilin-2
MRPS27	Q92552	28S ribosomal protein S27, mitochondrial
OPA1	E5KLJ9	Dynamin-like 120 kDa protein, mitochondrial;Dynamin-like 120 kDa protein, form S1
DOCK2	Q92608	Dedicator of cytokinesis protein 2
TMEM55A	Q8N4L2	Type 2 phosphatidylinositol 4,5-bisphosphate 4-phosphatase
RPL30	P62888	60S ribosomal protein L30
MSRA	Q9UJ68	Mitochondrial peptide methionine sulfoxide reductase
G6PD	P11413	Glucose-6-phosphate 1-dehydrogenase
FLOT2	Q14254	Flotillin-2
LPHN3;ADGRL3	Q9HAR2	Latrophilin-3
NPC2	P61916	Epididymal secretory protein E1
CCT5	P48643	T-complex protein 1 subunit epsilon
SEPT7	Q16181	Septin-7
ACSL1	P33121	Long-chain-fatty-acid--CoA ligase 1
NDUFV2	P19404	NADH dehydrogenase [ubiquinone] flavoprotein 2, mitochondrial
MRPS25	P82663	28S ribosomal protein S25, mitochondrial
GLB1	P16278	Beta-galactosidase
TMED2	Q15363	Transmembrane emp24 domain-containing protein 2
DYNC1I2	E7EQL5	Cytoplasmic dynein 1 intermediate chain 2
YIPF3	Q9GZM5	Protein YIPF3;Protein YIPF3, 36 kDa form III
HMGB3	O15347	High mobility group protein B3
ERMP1	Q7Z2K6	Endoplasmic reticulum metallopeptidase 1
PSEN1	P49768	Presenilin-1;Presenilin-1 NTF subunit;Presenilin-1 CTF subunit;Presenilin-1 CTF12;Presenilin
SDC2	P34741	Syndecan-2;Syndecan
MRPL22	Q9NWU5	39S ribosomal protein L22, mitochondrial
U2SURP	O15042	U2 snRNP-associated SURP motif-containing protein
DAGLB	Q8NCG7	Sn1-specific diacylglycerol lipase beta
MRPL3	P09001	39S ribosomal protein L3, mitochondrial
CD36	P16671	Platelet glycoprotein 4
EIF4G1	Q04637	Eukaryotic translation initiation factor 4 gamma 1
MAP4	P27816	Microtubule-associated protein 4;Microtubule-associated protein
OXA1L	Q15070	Mitochondrial inner membrane protein OXA1L
NDUFB5	O43674	NADH dehydrogenase [ubiquinone] 1 beta subcomplex subunit 5, mitochondrial
NACA	E9PAV3	Nascent polypeptide-associated complex subunit alpha, muscle-specific form;Nascent polypeptide-associated complex subunit alpha
PAICS	P22234	Multifunctional protein ADE2;Phosphoribosylaminoimidazole-succinocarboxamide synthase;Phosphoribosylaminoimidazole carboxylase
NLN	Q9BYT8	Neurolysin, mitochondrial
MAN2B2	Q9Y2E5	Epididymis-specific alpha-mannosidase;Alpha-mannosidase
BDH1	Q02338	D-beta-hydroxybutyrate dehydrogenase, mitochondrial
OGDH	Q02218	2-oxoglutarate dehydrogenase, mitochondrial
GOSR1	O95249	Golgi SNAP receptor complex member 1
HNRNPH1;HNRNPH2;HNRNPF	P31943	Heterogeneous nuclear ribonucleoprotein H;Heterogeneous nuclear ribonucleoprotein H, N-terminally processed;Heterogeneous nuclear ribonucleoprotein H2;Heterogeneous nuclear ribonucleoprotein F;Heterogeneous nuclear ribonucleoprotein F, N-terminally processed
MYO1B	O43795	Unconventional myosin-Ib
NRP1	O14786	Neuropilin-1
DLD	P09622	Dihydrolipoyl dehydrogenase, mitochondrial;Dihydrolipoyl dehydrogenase
NUP155	O75694	Nuclear pore complex protein Nup155
TBL2	Q9Y4P3	Transducin beta-like protein 2
AAK1	Q2M2I8	AP2-associated protein kinase 1
PTPRK	Q15262	Receptor-type tyrosine-protein phosphatase kappa;Protein-tyrosine-phosphatase
SLC25A44	Q96H78	Solute carrier family 25 member 44
RPS6KA1	Q15418	Ribosomal protein S6 kinase alpha-1;Ribosomal protein S6 kinase
NDUFB9	Q9Y6M9	NADH dehydrogenase [ubiquinone] 1 beta subcomplex subunit 9
MCCC1	Q96RQ3	Methylcrotonoyl-CoA carboxylase subunit alpha, mitochondrial
EPB41L2	E9PHY5	Band 4.1-like protein 2
NEU1	Q99519	Sialidase-1
RNH1	P13489	Ribonuclease inhibitor
TMEM41B	Q5BJD5	Transmembrane protein 41B
CD82	P27701	CD82 antigen;Tetraspanin
SLC25A22	Q9H936	Mitochondrial glutamate carrier 1
EEF1D	P29692	Elongation factor 1-delta
TRAPPC4	Q9Y296	Trafficking protein particle complex subunit 4
RPL27A	P46776	60S ribosomal protein L27a
GPAA1	O43292	Glycosylphosphatidylinositol anchor attachment 1 protein
TYK2	P29597	Non-receptor tyrosine-protein kinase TYK2;Tyrosine-protein kinase
SIRT3	Q9NTG7	NAD-dependent protein deacetylase sirtuin-3, mitochondrial
REPS1	Q96D71	RalBP1-associated Eps domain-containing protein 1
EBAG9	O00559	Receptor-binding cancer antigen expressed on SiSo cells
NDUFS8	O00217	NADH dehydrogenase [ubiquinone] iron-sulfur protein 8, mitochondrial
COPB1	P53618	Coatomer subunit beta
TMEM135	Q86UB9	Transmembrane protein 135
FRMD8	Q9BZ67	FERM domain-containing protein 8
SLC43A3	Q8NBI5	Solute carrier family 43 member 3
DAD1	P61803	Dolichyl-diphosphooligosaccharide--protein glycosyltransferase subunit DAD1
ATP6V0D1	P61421	V-type proton ATPase subunit d 1
SLC3A2	P08195	4F2 cell-surface antigen heavy chain
ENO2	P09104	Gamma-enolase;Enolase
PUS1	Q9Y606	tRNA pseudouridine synthase A, mitochondrial;tRNA pseudouridine synthase
MTHFD1	P11586	C-1-tetrahydrofolate synthase, cytoplasmic;Methylenetetrahydrofolate dehydrogenase;Methenyltetrahydrofolate cyclohydrolase;Formyltetrahydrofolate synthetase;C-1-tetrahydrofolate synthase, cytoplasmic, N-terminally processed
TSG101	Q99816	Tumor susceptibility gene 101 protein
PXMP2	Q9NR77	Peroxisomal membrane protein 2
NAP1L1	P55209	Nucleosome assembly protein 1-like 1
TUBA1B;TUBA1C;TUBA1A;TUBA4A;TUBA8	P68363	Tubulin alpha-1B chain;Tubulin alpha-1C chain;Tubulin alpha-1A chain;Tubulin alpha-4A chain;Tubulin alpha-8 chain
GRSF1	Q12849	G-rich sequence factor 1
BCKDHA	P12694	2-oxoisovalerate dehydrogenase subunit alpha, mitochondrial
VAV1	P15498	Proto-oncogene vav
B2M	P61769	Beta-2-microglobulin;Beta-2-microglobulin form pI 5.3
MRPL48	Q96GC5	39S ribosomal protein L48, mitochondrial
GNS	P15586	N-acetylglucosamine-6-sulfatase
UQCC1	Q9NVA1	Ubiquinol-cytochrome-c reductase complex assembly factor 1
ST13;ST13P4;ST13P5	P50502	Hsc70-interacting protein;Putative protein FAM10A4;Putative protein FAM10A5
RANBP1	P43487	Ran-specific GTPase-activating protein
CD63	P08962	CD63 antigen;Tetraspanin
LIMA1	Q9UHB6	LIM domain and actin-binding protein 1
CHMP1A	Q9HD42	Charged multivesicular body protein 1a
GALNT4;POC1B-GALNT4	Q8N4A0	Polypeptide N-acetylgalactosaminyltransferase 4;Polypeptide N-acetylgalactosaminyltransferase
SMARCC2	Q8TAQ2	SWI/SNF complex subunit SMARCC2
VPS29	Q9UBQ0	Vacuolar protein sorting-associated protein 29
PPP1CC	P36873	Serine/threonine-protein phosphatase PP1-gamma catalytic subunit;Serine/threonine-protein phosphatase
AAAS	Q9NRG9	Aladin
PCBP2;PCBP3	Q15366	Poly(rC)-binding protein 2;Poly(rC)-binding protein 3
CNPY2	F8W031	Protein canopy homolog 2
ATP5B	F8W0P7	ATP synthase subunit beta, mitochondrial
AK2	P54819	Adenylate kinase 2, mitochondrial;Adenylate kinase 2, mitochondrial, N-terminally processed;Adenylate kinase 2, mitochondrial
HNRNPA1;HNRNPA1L2	P09651	Heterogeneous nuclear ribonucleoprotein A1;Heterogeneous nuclear ribonucleoprotein A1, N-terminally processed;Heterogeneous nuclear ribonucleoprotein A1-like 2
UBAP2L	Q14157	Ubiquitin-associated protein 2-like
GOLIM4	O00461	Golgi integral membrane protein 4
RTN4	F8W914	Reticulon
VAMP2	P63027	Vesicle-associated membrane protein 2
ARPC4;ARPC4-TTLL3	P59998	Actin-related protein 2/3 complex subunit 4
SEC62	Q99442	Translocation protein SEC62
CLTA	P09496	Clathrin light chain A
PMPCB	O75439	Mitochondrial-processing peptidase subunit beta
APOO	Q9BUR5	Apolipoprotein O
LOH12CR1	Q969J3	Loss of heterozygosity 12 chromosomal region 1 protein
GOLT1B	Q9Y3E0	Vesicle transport protein GOT1B
CCDC63	Q8NA47	Coiled-coil domain-containing protein 63
PSMA6	P60900	Proteasome subunit alpha type-6;Proteasome subunit alpha type
ATP5J2-PTCD1	G3V325	ATP synthase subunit f, mitochondrial
APEX1	P27695	DNA-(apurinic or apyrimidinic site) lyase;DNA-(apurinic or apyrimidinic site) lyase, mitochondrial
AHSA1	O95433	Activator of 90 kDa heat shock protein ATPase homolog 1
MIA2	Q96PC5	Melanoma inhibitory activity protein 2
MAX	P61244	Protein max
TRAM1	Q15629	Translocating chain-associated membrane protein 1
IDH3G	G5E9Q7	Isocitrate dehydrogenase [NAD] subunit, mitochondrial
MRPS22	P82650	28S ribosomal protein S22, mitochondrial
CHPF2	Q9P2E5	Chondroitin sulfate glucuronyltransferase
SDCBP	G5EA09	Syndecan binding protein (Syntenin), isoform CRA_a
DNM1L	O00429	Dynamin-1-like protein
ATAD3A	H0Y2W2	ATPase family AAA domain-containing protein 3A
IL10RB	Q08334	Interleukin-10 receptor subunit beta
COMMD3;COMMD3-BMI1	Q9UBI1	COMM domain-containing protein 3
ERGIC3	Q9Y282	Endoplasmic reticulum-Golgi intermediate compartment protein 3
CALM2;CALM1	P0DP25	Calmodulin-3
IPO5	O00410	Importin-5
HNRNPD	Q14103	Heterogeneous nuclear ribonucleoprotein D0
TXNDC15	Q96J42	Thioredoxin domain-containing protein 15
C14orf159	Q7Z3D6	UPF0317 protein C14orf159, mitochondrial
CD74	P04233	HLA class II histocompatibility antigen gamma chain
TPD52	H0YC42	Tumor protein D52
PICALM	H0YEF7	Phosphatidylinositol-binding clathrin assembly protein
CCDC90B	Q9GZT6	Coiled-coil domain-containing protein 90B, mitochondrial
C8orf82	Q6P1X6	UPF0598 protein C8orf82
HADHA	P40939	Trifunctional enzyme subunit alpha, mitochondrial;Long-chain enoyl-CoA hydratase;Long chain 3-hydroxyacyl-CoA dehydrogenase
YARS2	Q9Y2Z4	Tyrosine--tRNA ligase, mitochondrial;Tyrosine--tRNA ligase
LIN7C;LIN7A;LIN7B	Q9NUP9	Protein lin-7 homolog C;Protein lin-7 homolog A;Protein lin-7 homolog B
	H0YJ10
YY1;YY2;ZFP42	P25490	Transcriptional repressor protein YY1;Transcription factor YY2;Zinc finger protein 42 homolog
EMC4	Q5J8M3	ER membrane protein complex subunit 4
TMOD3	Q9NYL9	Tropomodulin-3
NDUFAF1	Q9Y375	Complex I intermediate-associated protein 30, mitochondrial
PSMA4	P25789	Proteasome subunit alpha type-4;Proteasome subunit alpha type;Proteasome subunit beta type
RMDN3	Q96TC7	Regulator of microtubule dynamics protein 3
SPPL2A	Q8TCT8	Signal peptide peptidase-like 2A
SEC11A	P67812	Signal peptidase complex catalytic subunit SEC11A;Signal peptidase complex catalytic subunit SEC11
AKR7A2;AKR7L	O43488	Aflatoxin B1 aldehyde reductase member 2;Aflatoxin B1 aldehyde reductase member 4
RNPS1	Q15287	RNA-binding protein with serine-rich domain 1
IST1	P53990	IST1 homolog
ITGAX	P20702	Integrin alpha-X
RAB27A	P51159	Ras-related protein Rab-27A
RPS15A	H3BN98	40S ribosomal protein S15a
HEXA	P06865	Beta-hexosaminidase subunit alpha;Beta-hexosaminidase
HACD3	Q9P035	Very-long-chain (3R)-3-hydroxyacyl-CoA dehydratase 3
APRT	P07741	Adenine phosphoribosyltransferase
COTL1	Q14019	Coactosin-like protein
STX16;STX16-NPEPL1	O14662	Syntaxin-16
CYB5B	O43169	Cytochrome b5 type B
ESYT2	H7BXI1	Extended synaptotagmin-2
COL18A1	P39060	Collagen alpha-1(XVIII) chain;Endostatin
DHX30	Q7L2E3	Putative ATP-dependent RNA helicase DHX30
RHOT1	Q8IXI2	Mitochondrial Rho GTPase 1;Mitochondrial Rho GTPase
PDIA3	H7BZJ3	Protein disulfide-isomerase
TMEM87B	Q96K49	Transmembrane protein 87B
YIPF4	Q9BSR8	Protein YIPF4
ACAA1	P09110	3-ketoacyl-CoA thiolase, peroxisomal
TRA2B	P62995	Transformer-2 protein homolog beta
SLC4A7	H7C3C4	Anion exchange protein
BCS1L	Q9Y276	Mitochondrial chaperone BCS1
NSF	P46459	Vesicle-fusing ATPase
SLC25A11	Q02978	Mitochondrial 2-oxoglutarate/malate carrier protein
EIF4A3	P38919	Eukaryotic initiation factor 4A-III;Eukaryotic initiation factor 4A-III, N-terminally processed
AKAP7	O43687	A-kinase anchor protein 7 isoforms alpha and beta;A-kinase anchor protein 7 isoform gamma
TOR1AIP1	J3KN66	Torsin-1A-interacting protein 1
TET3;TET2	O43151	Methylcytosine dioxygenase TET3;Methylcytosine dioxygenase TET2
SEPT1	Q8WYJ6	Septin-1
PARVA	Q9NVD7	Alpha-parvin
SRSF2;SRSF8	Q01130	Serine/arginine-rich splicing factor 2;Serine/arginine-rich splicing factor 8
ALDOA	P04075	Fructose-bisphosphate aldolase A;Fructose-bisphosphate aldolase
PHB2	Q99623	Prohibitin-2
ANTXR2	P58335	Anthrax toxin receptor 2
OLA1	Q9NTK5	Obg-like ATPase 1
PTRH2	Q9Y3E5	Peptidyl-tRNA hydrolase 2, mitochondrial
SUMF2	Q8NBJ7	Sulfatase-modifying factor 2
APOL2	J3KQL8	Apolipoprotein L2
SLC39A11	J3KRX2	Zinc transporter ZIP11
ICT1	Q14197	Peptidyl-tRNA hydrolase ICT1, mitochondrial
DCXR	Q7Z4W1	L-xylulose reductase
TMEM199	Q8N511	Transmembrane protein 199
C17orf62	Q9BQA9	Uncharacterized protein C17orf62
DDX5	P17844	Probable ATP-dependent RNA helicase DDX5
RPL19	P84098	60S ribosomal protein L19;Ribosomal protein L19
ARHGDIA	P52565	Rho GDP-dissociation inhibitor 1
CD300A	Q9UGN4	CMRF35-like molecule 8
SCO1	O75880	Protein SCO1 homolog, mitochondrial
SNRPB;SNRPN	P14678	Small nuclear ribonucleoprotein-associated proteins B and B;Small nuclear ribonucleoprotein-associated protein N
MRPS23	Q9Y3D9	28S ribosomal protein S23, mitochondrial
MRPS7	Q9Y2R9	28S ribosomal protein S7, mitochondrial
SNX11	Q9Y5W9	Sorting nexin-11
RPL18	Q07020	60S ribosomal protein L18
MBP	P02686	Myelin basic protein
ALDH3A2	P51648	Fatty aldehyde dehydrogenase
MYL12B;MYL12A	O14950	Myosin regulatory light chain 12B;Myosin regulatory light chain 12A
TMED1	Q13445	Transmembrane emp24 domain-containing protein 1
STX10	O60499	Syntaxin-10
LONP1	K7EJE8	Lon protease homolog, mitochondrial
AP1M1	Q9BXS5	AP-1 complex subunit mu-1
FAM210A	Q96ND0	Protein FAM210A
HIST1H3A;H3F3A;HIST2H3A;H3F3B;HIST3H3;H3F3C	P68431	Histone H3.1;Histone H3.3;Histone H3.2;Histone H3;Histone H3.1t;Histone H3.3C
PRKCSH	K7ELL7	Glucosidase 2 subunit beta
MRPL4	Q9BYD3	39S ribosomal protein L4, mitochondrial
TMEM205	Q6UW68	Transmembrane protein 205
HMHA1	Q92619	Minor histocompatibility protein HA-1;Minor histocompatibility antigen HA-1
RPL22	P35268	60S ribosomal protein L22
PARK7	Q99497	Protein deglycase DJ-1
YIF1B	K7EPQ7	Protein YIF1
TXNL1	O43396	Thioredoxin-like protein 1
KDSR	Q06136	3-ketodihydrosphingosine reductase
TYROBP	O43914	TYRO protein tyrosine kinase-binding protein
SLC35A4	L0R6Q1	SLC35A4 upstream open reading frame protein
SARS2	Q9NP81	Serine--tRNA ligase, mitochondrial
COPE	O14579	Coatomer subunit epsilon
RPL13A;RPL13a	P40429	60S ribosomal protein L13a
AP2S1	P53680	AP-2 complex subunit sigma
DTNA;DTNB	Q9Y4J8	Dystrobrevin alpha;Dystrobrevin beta;Dystrobrevin
RPS11	P62280	40S ribosomal protein S11
GMFG	O60234	Glia maturation factor gamma
RPS5	P46782	40S ribosomal protein S5;40S ribosomal protein S5, N-terminally processed
NAPA	P54920	Alpha-soluble NSF attachment protein
RPL18A	Q02543	60S ribosomal protein L18a
CHMP2A	O43633	Charged multivesicular body protein 2a
EMC10	Q5UCC4	ER membrane protein complex subunit 10
AGPS	O00116	Alkyldihydroxyacetonephosphate synthase, peroxisomal
DDX39A;DDX39B	O00148	ATP-dependent RNA helicase DDX39A;Spliceosome RNA helicase DDX39B
MYO1F	O00160	Unconventional myosin-If
SNAP23	O00161	Synaptosomal-associated protein 23;Synaptosomal-associated protein
HAX1	O00165	HCLS1-associated protein X-1
LGALS9	O00182	Galectin-9
STXBP3	O00186	Syntaxin-binding protein 3
LGALS8	O00214	Galectin-8;Galectin
PSMD11	O00231	26S proteasome non-ATPase regulatory subunit 11
PGRMC1	O00264	Membrane-associated progesterone receptor component 1
CLIC1	O00299	Chloride intracellular channel protein 1
PDHX	O00330	Pyruvate dehydrogenase protein X component, mitochondrial
NDUFA4	O00483	Cytochrome c oxidase subunit NDUFA4
SDCBP	O00560	Syntenin-1
MAN2B1	O00754	Lysosomal alpha-mannosidase;Lysosomal alpha-mannosidase A peptide;Lysosomal alpha-mannosidase B peptide;Lysosomal alpha-mannosidase C peptide;Lysosomal alpha-mannosidase D peptide;Lysosomal alpha-mannosidase E peptide
EIF1AX;EIF1AY	P47813	Eukaryotic translation initiation factor 1A, X-chromosomal;Eukaryotic translation initiation factor 1A, Y-chromosomal
TOR1A	O14656	Torsin-1A
TOR1B	O14657	Torsin-1B
ADAM10	O14672	Disintegrin and metalloproteinase domain-containing protein 10
ACOT8	O14734	Acyl-coenzyme A thioesterase 8
TPP1	O14773	Tripeptidyl-peptidase 1
TCERG1	O14776	Transcription elongation regulator 1
PSMA7;PSMA8	O14818	Proteasome subunit alpha type-7;Proteasome subunit alpha type-7-like
SCAMP3	O14828	Secretory carrier-associated membrane protein 3
BCKDK	O14874	[3-methyl-2-oxobutanoate dehydrogenase [lipoamide]] kinase, mitochondrial
MGST3	O14880	Microsomal glutathione S-transferase 3
TIMM23B;TIMM23	Q5SRD1	Putative mitochondrial import inner membrane translocase subunit Tim23B;Mitochondrial import inner membrane translocase subunit Tim23
UQCRQ	O14949	Cytochrome b-c1 complex subunit 8
RAB29	O14966	Ras-related protein Rab-7L1
XPO1	O14980	Exportin-1
PLXNB2	O15031	Plexin-B2
AGPAT2	O15120	1-acyl-sn-glycerol-3-phosphate acyltransferase beta
DEGS1	O15121	Sphingolipid delta(4)-desaturase DES1
SCAMP1	O15126	Secretory carrier-associated membrane protein 1
SCAMP2	O15127	Secretory carrier-associated membrane protein 2
ARPC1B	O15143	Actin-related protein 2/3 complex subunit 1B
ARPC2	O15144	Actin-related protein 2/3 complex subunit 2
ARPC3	O15145	Actin-related protein 2/3 complex subunit 3
PGRMC2	O15173	Membrane-associated progesterone receptor component 2
GNPAT	O15228	Dihydroxyacetone phosphate acyltransferase
ACOX3	O15254	Peroxisomal acyl-coenzyme A oxidase 3
RER1	O15258	Protein RER1
SURF4	O15260	Surfeit locus protein 4
SPTLC1	O15269	Serine palmitoyltransferase 1
STX7	O15400	Syntaxin-7
SLC16A3	O15427	Monocarboxylate transporter 4
ARPC5	O15511	Actin-related protein 2/3 complex subunit 5
DHX15	O43143	Pre-mRNA-splicing factor ATP-dependent RNA helicase DHX15
NDUFS4	O43181	NADH dehydrogenase [ubiquinone] iron-sulfur protein 4, mitochondrial
MTSS1	O43312	Metastasis suppressor protein 1
HNRNPR	O43390	Heterogeneous nuclear ribonucleoprotein R
EMC8	O43402	ER membrane protein complex subunit 8
HTRA2	O43464	Serine protease HTRA2, mitochondrial
TGOLN2	O43493	Trans-Golgi network integral membrane protein 2
WIPF1	O43516	WAS/WASL-interacting protein family member 1
SPRY2	O43597	Protein sprouty homolog 2
TIMM44	O43615	Mitochondrial import inner membrane translocase subunit TIM44
ACTN4	O43707	Alpha-actinin-4
AP1G1	O43747	AP-1 complex subunit gamma-1
STX6	O43752	Syntaxin-6
SYNGR2	O43760	Synaptogyrin-2
SLC25A20	O43772	Mitochondrial carnitine/acylcarnitine carrier protein
NARS	O43776	Asparagine--tRNA ligase, cytoplasmic
NUDT21	O43809	Cleavage and polyadenylation specificity factor subunit 5
SCO2	O43819	Protein SCO2 homolog, mitochondrial
CALU	O43852	Calumenin
SMARCA5	O60264	SWI/SNF-related matrix-associated actin-dependent regulator of chromatin subfamily A member 5
PIP5K1C	O60331	Phosphatidylinositol 4-phosphate 5-kinase type-1 gamma
MAN1A2	O60476	Mannosyl-oligosaccharide 1,2-alpha-mannosidase IB;alpha-1,2-Mannosidase
ACSL4	O60488	Long-chain-fatty-acid--CoA ligase 4
SNX3	O60493	Sorting nexin-3
SYNCRIP	O60506	Heterogeneous nuclear ribonucleoprotein Q
B4GALT3	O60512	Beta-1,4-galactosyltransferase 3;N-acetyllactosamine synthase;Beta-N-acetylglucosaminylglycopeptide beta-1,4-galactosyltransferase;Beta-N-acetylglucosaminyl-glycolipid beta-1,4-galactosyltransferase
PLOD3	O60568	Procollagen-lysine,2-oxoglutarate 5-dioxygenase 3
EXOC3	O60645	Exocyst complex component 3
PLIN3	O60664	Perilipin-3
TPST2	O60704	Protein-tyrosine sulfotransferase 2
SNX2	O60749	Sorting nexin-2
DPM1	O60762	Dolichol-phosphate mannosyltransferase subunit 1
TIMM17B	O60830	Mitochondrial import inner membrane translocase subunit Tim17-B
EDF1	O60869	Endothelial differentiation-related factor 1
DNAJA2	O60884	DnaJ homolog subfamily A member 2
FAM20B	O75063	Glycosaminoglycan xylosylkinase
WDR1	O75083	WD repeat-containing protein 1
COQ9	O75208	Ubiquinone biosynthesis protein COQ9, mitochondrial
NDUFS7	O75251	NADH dehydrogenase [ubiquinone] iron-sulfur protein 7, mitochondrial
NDUFS2	O75306	NADH dehydrogenase [ubiquinone] iron-sulfur protein 2, mitochondrial
GBAS	O75323	Protein NipSnap homolog 2
PDCD6	O75340	Programmed cell death protein 6
ATP6V1G1	O75348	V-type proton ATPase subunit G 1
H2AFY	O75367	Core histone macro-H2A.1;Histone H2A
SH3BGRL	O75368	SH3 domain-binding glutamic acid-rich-like protein
VAMP4	O75379	Vesicle-associated membrane protein 4
PEX14	O75381	Peroxisomal membrane protein PEX14
SEC22B	O75396	Vesicle-trafficking protein SEC22b
LRCH4	O75427	Leucine-rich repeat and calponin homology domain-containing protein 4
MTX2	O75431	Metaxin-2
VPS26A	O75436	Vacuolar protein sorting-associated protein 26A
ERLIN1	O75477	Erlin-1
GPC4	O75487	Glypican-4;Secreted glypican-4
NDUFS3	O75489	NADH dehydrogenase [ubiquinone] iron-sulfur protein 3, mitochondrial
SF3B1	O75533	Splicing factor 3B subunit 1
STX11	O75558	Syntaxin-11
RP2	O75695	Protein XRP2
ZMPSTE24	O75844	CAAX prenyl protease 1 homolog
ARL6IP5	O75915	PRA1 family protein 3
DNAJC8	O75937	DnaJ homolog subfamily C member 8
ATP5H	O75947	ATP synthase subunit d, mitochondrial
FLOT1	O75955	Flotillin-1
ATP5L	O75964	ATP synthase subunit g, mitochondrial
CLPX	O76031	ATP-dependent Clp protease ATP-binding subunit clpX-like, mitochondrial
DDAH1	O94760	N(G),N(G)-dimethylarginine dimethylaminohydrolase 1
B3GAT3	O94766	Galactosylgalactosylxylosylprotein 3-beta-glucuronosyltransferase 3
STK10	O94804	Serine/threonine-protein kinase 10
TOMM70A	O94826	Mitochondrial import receptor subunit TOM70
UFL1	O94874	E3 UFM1-protein ligase 1
TMEM63A	O94886	CSC1-like protein 1
ERLIN2	O94905	Erlin-2
GLS	O94925	Glutaminase kidney isoform, mitochondrial
AP2A2	O94973	AP-2 complex subunit alpha-2
RTN3	O95197	Reticulon-3
LETM1	O95202	LETM1 and EF-hand domain-containing protein 1, mitochondrial
VAPB	O95292	Vesicle-associated membrane protein-associated protein B/C
FKBP9	O95302	Peptidyl-prolyl cis-trans isomerase FKBP9
FMNL1	O95466	Formin-like protein 1
H6PD	O95479	GDH/6PGL endoplasmic bifunctional protein;Glucose 1-dehydrogenase;6-phosphogluconolactonase
ETHE1	O95571	Persulfide dioxygenase ETHE1, mitochondrial
ACSL3	O95573	Long-chain-fatty-acid--CoA ligase 3
RAB3D	O95716	Ras-related protein Rab-3D
SNAP29	O95721	Synaptosomal-associated protein 29;Synaptosomal-associated protein
AP2A1	O95782	AP-2 complex subunit alpha-1
BAG2	O95816	BAG family molecular chaperone regulator 2
AIFM1	O95831	Apoptosis-inducing factor 1, mitochondrial
GNA14	O95837	Guanine nucleotide-binding protein subunit alpha-14
DDAH2	O95865	N(G),N(G)-dimethylarginine dimethylaminohydrolase 2
TXNDC12	O95881	Thioredoxin domain-containing protein 12
APC2	O95996	Adenomatous polyposis coli protein 2
NDUFB10	O96000	NADH dehydrogenase [ubiquinone] 1 beta subcomplex subunit 10
CLPTM1	O96005	Cleft lip and palate transmembrane protein 1
TOMM40	O96008	Mitochondrial import receptor subunit TOM40 homolog
PEX11B	O96011	Peroxisomal membrane protein 11B
CYB5A	P00167	Cytochrome b5
LDHA	P00338	L-lactate dehydrogenase A chain
GLUD1;GLUD2	P00367	Glutamate dehydrogenase 1, mitochondrial;Glutamate dehydrogenase 2, mitochondrial
CYB5R3	P00387	NADH-cytochrome b5 reductase 3;NADH-cytochrome b5 reductase 3 membrane-bound form;NADH-cytochrome b5 reductase 3 soluble form
GSR	P00390	Glutathione reductase, mitochondrial
MT-CO2	P00403	Cytochrome c oxidase subunit 2
PNP	P00491	Purine nucleoside phosphorylase
GOT2	P00505	Aspartate aminotransferase, mitochondrial
PGK1	P00558	Phosphoglycerate kinase 1
CA2	P00918	Carbonic anhydrase 2
ASS1	P00966	Argininosuccinate synthase
A2M	P01023	Alpha-2-macroglobulin
TIMP1	P01033	Metalloproteinase inhibitor 1
NRAS	P01111	GTPase NRas
HRAS	P01112	GTPase HRas;GTPase HRas, N-terminally processed
TGFB1	P01137	Transforming growth factor beta-1;Latency-associated peptide
LMNA	P02545	Prelamin-A/C;Lamin-A/C
APOE	P02649	Apolipoprotein E
TFRC	P02786	Transferrin receptor protein 1;Transferrin receptor protein 1, serum form
FTL	P02792	Ferritin light chain
FTH1	P02794	Ferritin heavy chain;Ferritin heavy chain, N-terminally processed;Ferritin
HMGCR	P04035	3-hydroxy-3-methylglutaryl-coenzyme A reductase
CAT	P04040	Catalase
GBA	P04062	Glucosylceramidase
CSTB	P04080	Cystatin-B
ANXA1	P04083	Annexin A1;Annexin
SOD2	P04179	Superoxide dismutase [Mn], mitochondrial
OAT	P04181	Ornithine aminotransferase, mitochondrial;Ornithine aminotransferase, hepatic form;Ornithine aminotransferase, renal form
GAPDH	P04406	Glyceraldehyde-3-phosphate dehydrogenase
HSPB1	P04792	Heat shock protein beta-1
CYBB	P04839	Cytochrome b-245 heavy chain
RPN1	P04843	Dolichyl-diphosphooligosaccharide--protein glycosyltransferase subunit 1
RPN2	P04844	Dolichyl-diphosphooligosaccharide--protein glycosyltransferase subunit 2
GNAI2	P04899	Guanine nucleotide-binding protein G(i) subunit alpha-2
SLC4A2	P04920	Anion exchange protein 2
ATP1A1	P05023	Sodium/potassium-transporting ATPase subunit alpha-1
ATP1B1	P05026	Sodium/potassium-transporting ATPase subunit beta-1
ALDH2	P05091	Aldehyde dehydrogenase, mitochondrial
ITGB2	P05107	Integrin beta-2;Integrin beta
SLC25A5	P05141	ADP/ATP translocase 2;ADP/ATP translocase 2, N-terminally processed
EIF2S1	P05198	Eukaryotic translation initiation factor 2 subunit 1
ICAM1	P05362	Intercellular adhesion molecule 1
RPLP2	P05387	60S acidic ribosomal protein P2
RPLP0;RPLP0P6	P05388	60S acidic ribosomal protein P0;60S acidic ribosomal protein P0-like
ITGB1	P05556	Integrin beta-1
FYN	P06241	Tyrosine-protein kinase Fyn
ATP5B	P06576	ATP synthase subunit beta, mitochondrial;ATP synthase subunit beta
ENO1	P06733	Alpha-enolase
NPM1	P06748	Nucleophosmin
ITGAV	P06756	Integrin alpha-V;Integrin alpha-V heavy chain;Integrin alpha-V light chain
EPHX1	P07099	Epoxide hydrolase 1
LDHB	P07195	L-lactate dehydrogenase B chain;L-lactate dehydrogenase
THBD	P07204	Thrombomodulin
P4HB	P07237	Protein disulfide-isomerase
H1F0	P07305	Histone H1.0;Histone H1.0, N-terminally processed
CSF1R	P07333	Macrophage colony-stimulating factor 1 receptor
ANXA2;ANXA2P2	P07355	Annexin A2;Annexin;Putative annexin A2-like protein
TUBB	P07437	Tubulin beta chain
HEXB	P07686	Beta-hexosaminidase subunit beta;Beta-hexosaminidase subunit beta chain B;Beta-hexosaminidase subunit beta chain A
CTSL	P07711	Cathepsin L1;Cathepsin L1 heavy chain;Cathepsin L1 light chain
PFN1	P07737	Profilin-1
CTSB	P07858	Cathepsin B;Cathepsin B light chain;Cathepsin B heavy chain
HSP90AA1	P07900	Heat shock protein HSP 90-alpha
LYN	P07948	Tyrosine-protein kinase Lyn
FH	P07954	Fumarate hydratase, mitochondrial
ANXA6	P08133	Annexin A6;Annexin
GUSB	P08236	Beta-glucuronidase
HSP90AB1	P08238	Heat shock protein HSP 90-beta
SRPR	P08240	Signal recognition particle receptor subunit alpha
CTSG	P08311	Cathepsin G
PDHA1	P08559	Pyruvate dehydrogenase E1 component subunit alpha, somatic form, mitochondrial
PLEK	P08567	Pleckstrin
CD14	P08571	Monocyte differentiation antigen CD14;Monocyte differentiation antigen CD14, urinary form;Monocyte differentiation antigen CD14, membrane-bound form
CYC1	P08574	Cytochrome c1, heme protein, mitochondrial
PTPRC	P08575	Receptor-type tyrosine-protein phosphatase C
MFI2	P08582	Melanotransferrin
SNRNP70	P08621	U1 small nuclear ribonucleoprotein 70 kDa
ITGA5	P08648	Integrin alpha-5;Integrin alpha-5 heavy chain;Integrin alpha-5 light chain
VIM	P08670	Vimentin
GNAI3	P08754	Guanine nucleotide-binding protein G(k) subunit alpha
ANXA5	P08758	Annexin A5;Annexin
SNRPA	P09012	U1 small nuclear ribonucleoprotein A
GSTP1	P09211	Glutathione S-transferase P
LGALS1	P09382	Galectin-1
HMGB1;HMGB1P1	P09429	High mobility group protein B1;Putative high mobility group protein B1-like 1
CLTB	P09497	Clathrin light chain B
ANXA4	P09525	Annexin A4;Annexin
CNP	P09543	2,3-cyclic-nucleotide 3-phosphodiesterase
HMOX1	P09601	Heme oxygenase 1
SNRPA1	P09661	U2 small nuclear ribonucleoprotein A
COX6C	P09669	Cytochrome c oxidase subunit 6C
FGR	P09769	Tyrosine-protein kinase Fgr
PARP1	P09874	Poly [ADP-ribose] polymerase 1
ALDOC	P09972	Fructose-bisphosphate aldolase C;Fructose-bisphosphate aldolase
H2AFV;H2AFZ	Q71UI9	Histone H2A.V;Histone H2A.Z;Histone H2A
HIST1H2AG;HIST1H2AJ;H2AFJ;HIST1H2AH;HIST1H2AD	P0C0S8	Histone H2A type 1;Histone H2A type 1-J;Histone H2A.J;Histone H2A type 1-H;Histone H2A type 1-D;Histone H2A
CHTF8	P0CG12	Chromosome transmission fidelity protein 8 homolog isoform 2
TUBA3E	P0DPH8	Tubulin alpha-3E chain
RNASE2	P10153	Non-secretory ribonuclease
GAA	P10253	Lysosomal alpha-glucosidase;76 kDa lysosomal alpha-glucosidase;70 kDa lysosomal alpha-glucosidase
RRAS	P10301	Ras-related protein R-Ras
HLA-A	P10316	HLA class I histocompatibility antigen, A-69 alpha chain;HLA class I histocompatibility antigen, A-68 alpha chain;HLA class I histocompatibility antigen, A-66 alpha chain;HLA class I histocompatibility antigen, A-34 alpha chain;HLA class I histocompatibility antigen, A-25 alpha chain;HLA class I histocompatibility antigen, A-26 alpha chain
HLA-B	P10319	HLA class I histocompatibility antigen, B-58 alpha chain
HIST1H1E	P10412	Histone H1.4
BCL2	P10415	Apoptosis regulator Bcl-2
SPP1	P10451	Osteopontin
DLAT	P10515	Dihydrolipoyllysine-residue acetyltransferase component of pyruvate dehydrogenase complex, mitochondrial;Acetyltransferase component of pyruvate dehydrogenase complex
TXN	P10599	Thioredoxin
COX5B	P10606	Cytochrome c oxidase subunit 5B, mitochondrial
CTSA	P10619	Lysosomal protective protein;Lysosomal protective protein 32 kDa chain;Lysosomal protective protein 20 kDa chain;Carboxypeptidase
HSPD1	P10809	60 kDa heat shock protein, mitochondrial
HSPA5	P11021	78 kDa glucose-regulated protein
ACP2	P11117	Lysosomal acid phosphatase
HSPA8	P11142	Heat shock cognate 71 kDa protein
SLC2A1	P11166	Solute carrier family 2, facilitated glucose transporter member 1
PDHB	P11177	Pyruvate dehydrogenase E1 component subunit beta, mitochondrial
DBT	P11182	Lipoamide acyltransferase component of branched-chain alpha-keto acid dehydrogenase complex, mitochondrial
ITGAM	P11215	Integrin alpha-M
RALA	P11233	Ras-related protein Ral-A
RALB	P11234	Ras-related protein Ral-B
SPTB	P11277	Spectrin beta chain, erythrocytic
LAMP1	P11279	Lysosome-associated membrane glycoprotein 1
ACADM	P11310	Medium-chain specific acyl-CoA dehydrogenase, mitochondrial
TOP1	P11387	DNA topoisomerase 1
PC	P11498	Pyruvate carboxylase, mitochondrial
IGF2R	P11717	Cation-independent mannose-6-phosphate receptor
COL6A2	P12110	Collagen alpha-2(VI) chain
SLC25A6	P12236	ADP/ATP translocase 3;ADP/ATP translocase 3, N-terminally processed
FCGR1A;FCGR1B	P12314	High affinity immunoglobulin gamma Fc receptor I;High affinity immunoglobulin gamma Fc receptor IB
FCGR2A;FCGR2C	P12318	Low affinity immunoglobulin gamma Fc region receptor II-a;Low affinity immunoglobulin gamma Fc region receptor II-c
ACTN1	P12814	Alpha-actinin-1
SRC	P12931	Proto-oncogene tyrosine-protein kinase Src
XRCC6	P12956	X-ray repair cross-complementing protein 6
XRCC5	P13010	X-ray repair cross-complementing protein 5
COX4I1	P13073	Cytochrome c oxidase subunit 4 isoform 1, mitochondrial
IFI30	P13284	Gamma-interferon-inducible lysosomal thiol reductase
LAMP2	P13473	Lysosome-associated membrane glycoprotein 2
CYBA	P13498	Cytochrome b-245 light chain
ITGA4	P13612	Integrin alpha-4
EEF2	P13639	Elongation factor 2
PDIA4	P13667	Protein disulfide-isomerase A4
P4HA1	P13674	Prolyl 4-hydroxylase subunit alpha-1
HLA-E	P13747	HLA class I histocompatibility antigen, alpha chain E
LCP1	P13796	Plastin-2
ETFA	P13804	Electron transfer flavoprotein subunit alpha, mitochondrial
PRKAR2A	P13861	cAMP-dependent protein kinase type II-alpha regulatory subunit
MTHFD2	P13995	Bifunctional methylenetetrahydrofolate dehydrogenase/cyclohydrolase, mitochondrial;NAD-dependent methylenetetrahydrofolate dehydrogenase;Methenyltetrahydrofolate cyclohydrolase
CD99	P14209	CD99 antigen
HCLS1	P14317	Hematopoietic lineage cell-specific protein
CPM	P14384	Carboxypeptidase M
PKM	P14618	Pyruvate kinase PKM;Pyruvate kinase
HSP90B1	P14625	Endoplasmin
MMP9	P14780	Matrix metalloproteinase-9;67 kDa matrix metalloproteinase-9;82 kDa matrix metalloproteinase-9
DARS	P14868	Aspartate--tRNA ligase, cytoplasmic
UQCRB	P14927	Cytochrome b-c1 complex subunit 7
ANPEP	P15144	Aminopeptidase N
PGAM1;PGAM2;PGAM4	P18669	Phosphoglycerate mutase 1;Phosphoglycerate mutase 2;Probable phosphoglycerate mutase 4
B4GALT1	P15291	Beta-1,4-galactosyltransferase 1;Lactose synthase A protein;N-acetyllactosamine synthase;Beta-N-acetylglucosaminylglycopeptide beta-1,4-galactosyltransferase;Beta-N-acetylglucosaminyl-glycolipid beta-1,4-galactosyltransferase;Processed beta-1,4-galactosyltransferase 1
ACPP	P15309	Prostatic acid phosphatase;PAPf39
EZR	P15311	Ezrin
ARSB	P15848	Arylsulfatase B
RPS2	P15880	40S ribosomal protein S2
CD44	P16070	CD44 antigen
SPN	P16150	Leukosialin
ACADS	P16219	Short-chain specific acyl-CoA dehydrogenase, mitochondrial
PECAM1	P16284	Platelet endothelial cell adhesion molecule
HIST1H1B	P16401	Histone H1.5
HIST1H1D	P16402	Histone H1.3
POR	P16435	NADPH--cytochrome P450 reductase
ATP2A2	P16615	Sarcoplasmic/endoplasmic reticulum calcium ATPase 2
STMN1	P16949	Stathmin
NAGA	P17050	Alpha-N-acetylgalactosaminidase
HSPA6	P17066	Heat shock 70 kDa protein 6
TMEM11	P17152	Transmembrane protein 11, mitochondrial
PRKACA;KIN27	P17612	cAMP-dependent protein kinase catalytic subunit alpha
ENG	P17813	Endoglin
GM2A	P17900	Ganglioside GM2 activator;Ganglioside GM2 activator isoform short
LGALS3	P17931	Galectin-3;Galectin
TCP1	P17987	T-complex protein 1 subunit alpha
PTPN1	P18031	Tyrosine-protein phosphatase non-receptor type 1;Tyrosine-protein phosphatase non-receptor type
RPL35A	P18077	60S ribosomal protein L35a
ITGB5	P18084	Integrin beta-5
RPL7	P18124	60S ribosomal protein L7
NCL	P19338	Nucleolin
HK1	P19367	Hexokinase-1
GGT1;GGT2;GGT3P	P19440	Gamma-glutamyltranspeptidase 1;Gamma-glutamyltranspeptidase 1 heavy chain;Gamma-glutamyltranspeptidase 1 light chain;Putative gamma-glutamyltranspeptidase 3;Putative gamma-glutamyltranspeptidase 3 heavy chain;Putative gamma-glutamyltranspeptidase 3 light chain;Inactive gamma-glutamyltranspeptidase 2
ATP2B1	P20020	Plasma membrane calcium-transporting ATPase 1;Calcium-transporting ATPase
HLA-DRB1;HLA-DPB1;HLA-DQB1	P20039	HLA class II histocompatibility antigen, DRB1-11 beta chain;HLA class II histocompatibility antigen, DRB1-15 beta chain;HLA class II histocompatibility antigen, DP beta 1 chain;HLA class II histocompatibility antigen, DRB1-13 beta chain;HLA class II histocompatibility antigen, DRB1-12 beta chain;HLA class II histocompatibility antigen, DRB1-3 chain
EIF2S2	P20042	Eukaryotic translation initiation factor 2 subunit 2
CD33	P20138	Myeloid cell surface antigen CD33
RAB4A	P20338	Ras-related protein Rab-4A
RAB5A	P20339	Ras-related protein Rab-5A
RAB6A;RAB6B	P20340	Ras-related protein Rab-6A;Ras-related protein Rab-6B
M6PR	P20645	Cation-dependent mannose-6-phosphate receptor
COX5A	P20674	Cytochrome c oxidase subunit 5A, mitochondrial
LMNB1	P20700	Lamin-B1
ITGAL	P20701	Integrin alpha-L
AGA	P20933	N(4)-(beta-N-acetylglucosaminyl)-L-asparaginase;Glycosylasparaginase alpha chain;Glycosylasparaginase beta chain
ATP6V1B2	P21281	V-type proton ATPase subunit B, brain isoform
ATP6V1C1	P21283	V-type proton ATPase subunit C 1
NT5E	P21589	5-nucleotidase
C5AR1	P21730	C5a anaphylatoxin chemotactic receptor 1
VDAC1	P21796	Voltage-dependent anion-selective channel protein 1
SDHB	P21912	Succinate dehydrogenase [ubiquinone] iron-sulfur subunit, mitochondrial
COMT	P21964	Catechol O-methyltransferase
MUT	P22033	Methylmalonyl-CoA mutase, mitochondrial
FBL	P22087	rRNA 2-O-methyltransferase fibrillarin
SCP2	P22307	Non-specific lipid-transfer protein
UBA1	P22314	Ubiquitin-like modifier-activating enzyme 1
NME2;NME1-NME2;NME1;NME2P1	P22392	Nucleoside diphosphate kinase B;Nucleoside diphosphate kinase;Nucleoside diphosphate kinase A;Putative nucleoside diphosphate kinase
FDXR	P22570	NADPH:adrenodoxin oxidoreductase, mitochondrial
HNRNPA2B1	P22626	Heterogeneous nuclear ribonucleoproteins A2/B1
UQCRC2	P22695	Cytochrome b-c1 complex subunit 2, mitochondrial
SLC2A5	P22732	Solute carrier family 2, facilitated glucose transporter member 5
CES1	P23141	Liver carboxylesterase 1
SFPQ	P23246	Splicing factor, proline- and glutamine-rich
TUBG1;TUBG2	P23258	Tubulin gamma-1 chain;Tubulin gamma-2 chain;Tubulin gamma chain
PPIB	P23284	Peptidyl-prolyl cis-trans isomerase B
ME2	P23368	NAD-dependent malic enzyme, mitochondrial
WARS	P23381	Tryptophan--tRNA ligase, cytoplasmic;T1-TrpRS;T2-TrpRS
RPS3	P23396	40S ribosomal protein S3
JAK1	P23458	Tyrosine-protein kinase JAK1
AHCY	P23526	Adenosylhomocysteinase
HIST1H2BO;HIST3H2BB	P23527	Histone H2B type 1-O;Histone H2B type 3-B
CFL1;CFL2	P23528	Cofilin-1;Cofilin-2
ATP2B4	P23634	Plasma membrane calcium-transporting ATPase 4
CPT2	P23786	Carnitine O-palmitoyltransferase 2, mitochondrial
DTYMK	P23919	Thymidylate kinase
EEF1B2	P24534	Elongation factor 1-beta
ATP5F1	P24539	ATP synthase F(0) complex subunit B1, mitochondrial
ACAT1	P24752	Acetyl-CoA acetyltransferase, mitochondrial
MYL9	P24844	Myosin regulatory light polypeptide 9
ATP5A1	P25705	ATP synthase subunit alpha, mitochondrial
CTSS	P25774	Cathepsin S
PSMA1	P25786	Proteasome subunit alpha type-1;Proteasome subunit alpha type
ITGB7	P26010	Integrin beta-7;Integrin beta
MSN	P26038	Moesin
DDX6	P26196	Probable ATP-dependent RNA helicase DDX6
RPL13	P26373	60S ribosomal protein L13
S100A4	P26447	Protein S100-A4
MGAT1	P26572	Alpha-1,3-mannosyl-glycoprotein 2-beta-N-acetylglucosaminyltransferase
HMGB2	P26583	High mobility group protein B2
VARS	P26640	Valine--tRNA ligase
EEF1G	P26641	Elongation factor 1-gamma
FKBP2	P26885	Peptidyl-prolyl cis-trans isomerase FKBP2;Peptidyl-prolyl cis-trans isomerase
STOM	P27105	Erythrocyte band 7 integral membrane protein
AK4	P27144	Adenylate kinase 4, mitochondrial
YWHAQ	P27348	14-3-3 protein theta
CALR	P27797	Calreticulin
CANX	P27824	Calnexin
PSMB4	P28070	Proteasome subunit beta type-4
ABCD3	P28288	ATP-binding cassette sub-family D member 3
LAP3	P28838	Cytosol aminopeptidase
PTPN6	P29350	Tyrosine-protein phosphatase non-receptor type 6
TKT	P29401	Transketolase
MARCKS	P29966	Myristoylated alanine-rich C-kinase substrate
GNA11	P29992	Guanine nucleotide-binding protein subunit alpha-11
ERP29	P30040	Endoplasmic reticulum resident protein 29
PRDX6	P30041	Peroxiredoxin-6
PRDX5	P30044	Peroxiredoxin-5, mitochondrial
PRDX3	P30048	Thioredoxin-dependent peroxide reductase, mitochondrial
ATP5D	P30049	ATP synthase subunit delta, mitochondrial
RPL12	P30050	60S ribosomal protein L12
ECHS1	P30084	Enoyl-CoA hydratase, mitochondrial
CMPK1	P30085	UMP-CMP kinase
PEBP1	P30086	Phosphatidylethanolamine-binding protein 1;Hippocampal cholinergic neurostimulating peptide
PDIA3	P30101	Protein disulfide-isomerase A3
PPP2R1A;PPP2R1B	P30153	Serine/threonine-protein phosphatase 2A 65 kDa regulatory subunit A alpha isoform;Serine/threonine-protein phosphatase 2A 65 kDa regulatory subunit A beta isoform
FCER1G	P30273	High affinity immunoglobulin epsilon receptor subunit gamma
PPIF	P30405	Peptidyl-prolyl cis-trans isomerase F, mitochondrial
HLA-B	P30495	HLA class I histocompatibility antigen, B-56 alpha chain;HLA class I histocompatibility antigen, B-55 alpha chain
HLA-C	P30508	HLA class I histocompatibility antigen, Cw-12 alpha chain;HLA class I histocompatibility antigen, Cw-8 alpha chain;HLA class I histocompatibility antigen, Cw-14 alpha chain;HLA class I histocompatibility antigen, Cw-5 alpha chain;HLA class I histocompatibility antigen, Cw-4 alpha chain
HMOX2	P30519	Heme oxygenase 2
LRPAP1	P30533	Alpha-2-macroglobulin receptor-associated protein
GNA15	P30679	Guanine nucleotide-binding protein subunit alpha-15
ALDH1B1	P30837	Aldehyde dehydrogenase X, mitochondrial
SDHA	P31040	Succinate dehydrogenase [ubiquinone] flavoprotein subunit, mitochondrial
CORO1A	P31146	Coronin-1A;Coronin
UQCRC1	P31930	Cytochrome b-c1 complex subunit 1, mitochondrial
HIBADH	P31937	3-hydroxyisobutyrate dehydrogenase, mitochondrial
ATIC	P31939	Bifunctional purine biosynthesis protein PURH;Phosphoribosylaminoimidazolecarboxamide formyltransferase;IMP cyclohydrolase
YWHAB	P31946	14-3-3 protein beta/alpha;14-3-3 protein beta/alpha, N-terminally processed
STIP1	P31948	Stress-induced-phosphoprotein 1
PRDX2	P32119	Peroxiredoxin-2
PYCR1	P32322	Pyrroline-5-carboxylate reductase 1, mitochondrial;Pyrroline-5-carboxylate reductase
RPL9	P32969	60S ribosomal protein L9
CD70	P32970	CD70 antigen
KIF5B;KIF5C;KIF5A	P33176	Kinesin-1 heavy chain;Kinesin heavy chain isoform 5C;Kinesin heavy chain isoform 5A;Kinesin-like protein
DUT	P33316	Deoxyuridine 5-triphosphate nucleotidohydrolase, mitochondrial
ABCD1	P33897	ATP-binding cassette sub-family D member 1
MAN1A1	P33908	Mannosyl-oligosaccharide 1,2-alpha-mannosidase IA
GALNS	P34059	N-acetylgalactosamine-6-sulfatase
SHMT2	P34897	Serine hydroxymethyltransferase, mitochondrial;Serine hydroxymethyltransferase
EVI2B	P34910	Protein EVI2B
PHB	P35232	Prohibitin
RDX	P35241	Radixin
MYH9	P35579	Myosin-9
BSG	P35613	Basigin
FUS	P35637	RNA-binding protein FUS
DEK	P35659	Protein DEK
HMGCL	P35914	Hydroxymethylglutaryl-CoA lyase, mitochondrial
CHI3L1	P36222	Chitinase-3-like protein 1
ATP5C1	P36542	ATP synthase subunit gamma, mitochondrial
ATP6V1E1	P36543	V-type proton ATPase subunit E 1
CPOX	P36551	Oxygen-dependent coproporphyrinogen-III oxidase, mitochondrial
RPL4	P36578	60S ribosomal protein L4
DLST	P36957	Dihydrolipoyllysine-residue succinyltransferase component of 2-oxoglutarate dehydrogenase complex, mitochondrial
SRP14	P37108	Signal recognition particle 14 kDa protein
FDFT1	P37268	Squalene synthase
TAGLN2	P37802	Transgelin-2
TALDO1	P37837	Transaldolase
ETFB	P38117	Electron transfer flavoprotein subunit beta
RBMX;RBMXL1	P38159	RNA-binding motif protein, X chromosome;RNA-binding motif protein, X chromosome, N-terminally processed;RNA binding motif protein, X-linked-like-1
ATP6V1A	P38606	V-type proton ATPase catalytic subunit A
HSPA9	P38646	Stress-70 protein, mitochondrial
RPS19	P39019	40S ribosomal protein S19
RPL3	P39023	60S ribosomal protein L3
CAPG	P40121	Macrophage-capping protein
IL6ST	P40189	Interleukin-6 receptor subunit beta
CCT6A	P40227	T-complex protein 1 subunit zeta
MDH1	P40925	Malate dehydrogenase, cytoplasmic;Malate dehydrogenase
MDH2	P40926	Malate dehydrogenase, mitochondrial;Malate dehydrogenase
EIF2S3;EIF2S3L	P41091	Eukaryotic translation initiation factor 2 subunit 3;Putative eukaryotic translation initiation factor 2 subunit 3-like protein
MNDA	P41218	Myeloid cell nuclear differentiation antigen
CSK	P41240	Tyrosine-protein kinase CSK
GARS	P41250	Glycine--tRNA ligase
ECI1;DCI	P42126	Enoyl-CoA delta isomerase 1, mitochondrial
TMPO	P42167	Lamina-associated polypeptide 2, isoforms beta/gamma;Thymopoietin;Thymopentin
PI4KA;PI4KAP2;PI4KAP1	P42356	Phosphatidylinositol 4-kinase alpha;Putative phosphatidylinositol 4-kinase alpha-like protein P2;Putative inactive phosphatidylinositol 4-kinase alpha-like protein P1
RPS27	P42677	40S ribosomal protein S27
LRPPRC	P42704	Leucine-rich PPR motif-containing protein, mitochondrial
RPL35	P42766	60S ribosomal protein L35
WAS	P42768	Wiskott-Aldrich syndrome protein
PRCP	P42785	Lysosomal Pro-X carboxypeptidase
SLC1A4	P43007	Neutral amino acid transporter A
CRAT	P43155	Carnitine O-acetyltransferase
GPD2	P43304	Glycerol-3-phosphate dehydrogenase, mitochondrial
ALDH3B1	P43353	Aldehyde dehydrogenase family 3 member B1
TSFM	P43897	Elongation factor Ts, mitochondrial;Elongation factor Ts
PPIC	P45877	Peptidyl-prolyl cis-trans isomerase C
ACADSB	P45954	Short/branched chain specific acyl-CoA dehydrogenase, mitochondrial
NOTCH1	P46531	Neurogenic locus notch homolog protein 1;Notch 1 extracellular truncation;Notch 1 intracellular domain
RPL5	P46777	60S ribosomal protein L5
RPL21	P46778	60S ribosomal protein L21
RPL28	P46779	60S ribosomal protein L28
RPS10;RPS10-NUDT3	P46783	40S ribosomal protein S10
UTRN	P46939	Utrophin
IQGAP1	P46940	Ras GTPase-activating-like protein IQGAP1
STT3A	P46977	Dolichyl-diphosphooligosaccharide--protein glycosyltransferase subunit STT3A
CAPZA2	P47755	F-actin-capping protein subunit alpha-2
UQCRFS1;UQCRFS1P1	P47985	Cytochrome b-c1 complex subunit Rieske, mitochondrial;Cytochrome b-c1 complex subunit 11;Putative cytochrome b-c1 complex subunit Rieske-like protein 1
ATP5O	P48047	ATP synthase subunit O, mitochondrial
PIP4K2A	P48426	Phosphatidylinositol 5-phosphate 4-kinase type-2 alpha
PTDSS1	P48651	Phosphatidylserine synthase 1
HSPA13	P48723	Heat shock 70 kDa protein 13
IDH2	P48735	Isocitrate dehydrogenase [NADP], mitochondrial
CD97	P48960	CD97 antigen;CD97 antigen subunit alpha;CD97 antigen subunit beta
MARCKSL1	P49006	MARCKS-related protein
DNASE1L1	P49184	Deoxyribonuclease-1-like 1
ALDH9A1	P49189	4-trimethylaminobutyraldehyde dehydrogenase
RPL34	P49207	60S ribosomal protein L34
LMAN1	P49257	Protein ERGIC-53
MRPL19	P49406	39S ribosomal protein L19, mitochondrial
TUFM	P49411	Elongation factor Tu, mitochondrial
SRP9	P49458	Signal recognition particle 9 kDa protein
SARS	P49591	Serine--tRNA ligase, cytoplasmic
ACADVL	P49748	Very long-chain specific acyl-CoA dehydrogenase, mitochondrial
TMED10	P49755	Transmembrane emp24 domain-containing protein 10
NUMB	P49757	Protein numb homolog
RANBP2	P49792	E3 SUMO-protein ligase RanBP2
RGS19	P49795	Regulator of G-protein signaling 19
GNAQ	P50148	Guanine nucleotide-binding protein G(q) subunit alpha
IDH3A	P50213	Isocitrate dehydrogenase [NAD] subunit alpha, mitochondrial
MMP14	P50281	Matrix metalloproteinase-14
GDI2	P50395	Rab GDP dissociation inhibitor beta
CPT1A	P50416	Carnitine O-palmitoyltransferase 1, liver isoform
GATM	P50440	Glycine amidinotransferase, mitochondrial
SERPINH1	P50454	Serpin H1
PDLIM4	P50479	PDZ and LIM domain protein 4
VASP	P50552	Vasodilator-stimulated phosphoprotein
DNM2	P50570	Dynamin-2
RPL14	P50914	60S ribosomal protein L14
CCT8	P50990	T-complex protein 1 subunit theta
CCT4	P50991	T-complex protein 1 subunit delta
ANXA11	P50995	Annexin A11
RAB5C	P51148	Ras-related protein Rab-5C
RAB7A	P51149	Ras-related protein Rab-7a
RAB9A	P51151	Ras-related protein Rab-9A
RAB13	P51153	Ras-related protein Rab-13
DAP3	P51398	28S ribosomal protein S29, mitochondrial
SSR4	P51571	Translocon-associated protein subunit delta
BCAP31	P51572	B-cell receptor-associated protein 31
HSD17B4	P51659	Peroxisomal multifunctional enzyme type 2;(3R)-hydroxyacyl-CoA dehydrogenase;Enoyl-CoA hydratase 2
SGSH	P51688	N-sulphoglucosamine sulphohydrolase
ARSD	P51689	Arylsulfatase D
CLCN7	P51798	H(+)/Cl(-) exchange transporter 7
VAMP7	P51809	Vesicle-associated membrane protein 7
HDGF	P51858	Hepatoma-derived growth factor
NDUFA8	P51970	NADH dehydrogenase [ubiquinone] 1 alpha subcomplex subunit 8
HNRNPA3	P51991	Heterogeneous nuclear ribonucleoprotein A3
PGD	P52209	6-phosphogluconate dehydrogenase, decarboxylating
ARHGDIB	P52566	Rho GDP-dissociation inhibitor 2
CAPZA1	P52907	F-actin-capping protein subunit alpha-1
SLC25A1	P53007	Tricarboxylate transport protein, mitochondrial
SUCLG1	P53597	Succinyl-CoA ligase [ADP/GDP-forming] subunit alpha, mitochondrial
COPA	P53621	Coatomer subunit alpha;Xenin;Proxenin
CTSC	P53634	Dipeptidyl peptidase 1;Dipeptidyl peptidase 1 exclusion domain chain;Dipeptidyl peptidase 1 heavy chain;Dipeptidyl peptidase 1 light chain
HCCS	P53701	Cytochrome c-type heme lyase
SLC16A1	P53985	Monocarboxylate transporter 1
SUB1	P53999	Activated RNA polymerase II transcriptional coactivator p15
YARS	P54577	Tyrosine--tRNA ligase, cytoplasmic;Tyrosine--tRNA ligase, cytoplasmic, N-terminally processed;Tyrosine--tRNA ligase
ATP1B3	P54709	Sodium/potassium-transporting ATPase subunit beta-3
ALDH18A1	P54886	Delta-1-pyrroline-5-carboxylate synthase;Glutamate 5-kinase;Gamma-glutamyl phosphate reductase
CSE1L	P55060	Exportin-2
VCP	P55072	Transitional endoplasmic reticulum ATPase
HADHB	P55084	Trifunctional enzyme subunit beta, mitochondrial;3-ketoacyl-CoA thiolase
OXCT1	P55809	Succinyl-CoA:3-ketoacid coenzyme A transferase 1, mitochondrial
FCGRT	P55899	IgG receptor FcRn large subunit p51
BID	P55957	BH3-interacting domain death agonist;BH3-interacting domain death agonist p15;BH3-interacting domain death agonist p13;BH3-interacting domain death agonist p11
AP1S2	P56377	AP-1 complex subunit sigma-2
ATP5E;ATP5EP2	P56381	ATP synthase subunit epsilon, mitochondrial;ATP synthase subunit epsilon-like protein, mitochondrial
ATP5I	P56385	ATP synthase subunit e, mitochondrial
TPI1	P60174	Triosephosphate isomerase
SEC61B	P60468	Protein transport protein Sec61 subunit beta
ACTB;ACTG1	P60709	Actin, cytoplasmic 1;Actin, cytoplasmic 1, N-terminally processed;Actin, cytoplasmic 2;Actin, cytoplasmic 2, N-terminally processed
EIF4A1	P60842	Eukaryotic initiation factor 4A-I
RPS20	P60866	40S ribosomal protein S20
S100A10	P60903	Protein S100-A10
CDC42	P60953	Cell division control protein 42 homolog
RAB8A	P61006	Ras-related protein Rab-8A
SPCS3	P61009	Signal peptidase complex subunit 3
RAB4B	P61018	Ras-related protein Rab-4B
RAB2A	P61019	Ras-related protein Rab-2A
RAB5B	P61020	Ras-related protein Rab-5B
RAB10	P61026	Ras-related protein Rab-10
UBE2N;UBE2NL	P61088	Ubiquitin-conjugating enzyme E2 N;Putative ubiquitin-conjugating enzyme E2 N-like
RAB14	P61106	Ras-related protein Rab-14
ACTR2	P61160	Actin-related protein 2
ARF3;ARF1;ARF5	P61204	ADP-ribosylation factor 3;ADP-ribosylation factor 1;ADP-ribosylation factor 5
RAP1B	P61224	Ras-related protein Rap-1b;Ras-related protein Rap-1b-like protein
RAP2B;RAP2A	P61225	Ras-related protein Rap-2b;Ras-related protein Rap-2a
RPS3A	P61247	40S ribosomal protein S3a
RPL26	P61254	60S ribosomal protein L26
RPL15	P61313	60S ribosomal protein L15;Ribosomal protein L15
RPL27	P61353	60S ribosomal protein L27
RHOA;RHOC	P61586	Transforming protein RhoA;Rho-related GTP-binding protein RhoC
HSPE1;HSPE1-MOB4	P61604	10 kDa heat shock protein, mitochondrial
SUMO2;SUMO3;SUMO4	P61956	Small ubiquitin-related modifier 2;Small ubiquitin-related modifier 3;Small ubiquitin-related modifier 4
HNRNPK	P61978	Heterogeneous nuclear ribonucleoprotein K
YWHAG	P61981	14-3-3 protein gamma;14-3-3 protein gamma, N-terminally processed
RPS7	P62081	40S ribosomal protein S7
PPP1CA	P62136	Serine/threonine-protein phosphatase PP1-alpha catalytic subunit;Serine/threonine-protein phosphatase
RPS8	P62241	40S ribosomal protein S8
RPS16	P62249	40S ribosomal protein S16
YWHAE	P62258	14-3-3 protein epsilon
RPS23	P62266	40S ribosomal protein S23
RPS18	P62269	40S ribosomal protein S18
RPS29	P62273	40S ribosomal protein S29
RPS13	P62277	40S ribosomal protein S13
SNRPE	P62304	Small nuclear ribonucleoprotein E
SNRPD2	P62316	Small nuclear ribonucleoprotein Sm D2
SNRPD3	P62318	Small nuclear ribonucleoprotein Sm D3
ARF6	P62330	ADP-ribosylation factor 6
RPL7A	P62424	60S ribosomal protein L7a
ETF1	P62495	Eukaryotic peptide chain release factor subunit 1
RPS4X	P62701	40S ribosomal protein S4, X isoform
RPL23A	P62750	60S ribosomal protein L23a
RPS6	P62753	40S ribosomal protein S6
HIST1H4A	P62805	Histone H4
HIST1H2BC;HIST1H2BL;HIST1H2BD	P62807	Histone H2B type 1-C/E/F/G/I;Histone H2B type 1-L;Histone H2B type 1-D
RAB1A	P62820	Ras-related protein Rab-1A
RAP1A	P62834	Ras-related protein Rap-1A
RPS25	P62851	40S ribosomal protein S25
FAU	P62861	40S ribosomal protein S30
RPL10A	P62906	60S ribosomal protein L10a
RPL11	P62913	60S ribosomal protein L11
RPL8	P62917	60S ribosomal protein L8
PPIA	P62937	Peptidyl-prolyl cis-trans isomerase A;Peptidyl-prolyl cis-trans isomerase A, N-terminally processed;Peptidyl-prolyl cis-trans isomerase
GRB2	P62993	Growth factor receptor-bound protein 2
RAC1;RAC3	P63000	Ras-related C3 botulinum toxin substrate 1;Ras-related C3 botulinum toxin substrate 3
GNAS	P63092	Guanine nucleotide-binding protein G(s) subunit alpha isoforms short;Guanine nucleotide-binding protein G(s) subunit alpha isoforms XLas
YWHAZ	P63104	14-3-3 protein zeta/delta
RPL38	P63173	60S ribosomal protein L38
GNG5	P63218	Guanine nucleotide-binding protein G(I)/G(S)/G(O) subunit gamma-5
GNB2L1	P63244	Guanine nucleotide-binding protein subunit beta-2-like 1;Guanine nucleotide-binding protein subunit beta-2-like 1, N-terminally processed
YBX1	P67809	Nuclease-sensitive element-binding protein 1
ACTC1;ACTA1;ACTA2;ACTG2	P68032	Actin, alpha cardiac muscle 1;Actin, alpha skeletal muscle;Actin, aortic smooth muscle;Actin, gamma-enteric smooth muscle
EEF1A1;EEF1A1P5;EEF1A2	P68104	Elongation factor 1-alpha 1;Putative elongation factor 1-alpha-like 3;Elongation factor 1-alpha;Elongation factor 1-alpha 2
TUBB4B;TUBB4A	P68371	Tubulin beta-4B chain;Tubulin beta-4A chain
SIRPA;SIRPB1	P78324	Tyrosine-protein phosphatase non-receptor type substrate 1;Signal-regulatory protein beta-1 isoform 3
GTF2I	P78347	General transcription factor II-I
CCT2	P78371	T-complex protein 1 subunit beta
PRKDC	P78527	DNA-dependent protein kinase catalytic subunit
ADAM17	P78536	Disintegrin and metalloproteinase domain-containing protein 17
BASP1	P80723	Brain acid soluble protein 1
MRPS10	P82664	28S ribosomal protein S10, mitochondrial
MRPS35	P82673	28S ribosomal protein S35, mitochondrial
MRPS5	P82675	28S ribosomal protein S5, mitochondrial
MRPS36	P82909	28S ribosomal protein S36, mitochondrial
MRPS15	P82914	28S ribosomal protein S15, mitochondrial
MRPS9	P82933	28S ribosomal protein S9, mitochondrial
HMGN5	P82970	High mobility group nucleosome-binding domain-containing protein 5
SARNP	P82979	SAP domain-containing ribonucleoprotein
LACTB	P83111	Serine beta-lactamase-like protein LACTB, mitochondrial
ERH	P84090	Enhancer of rudimentary homolog
RHOG	P84095	Rho-related GTP-binding protein RhoG
SRSF3	P84103	Serine/arginine-rich splicing factor 3
DAB2	P98082	Disabled homolog 2
RBM3	P98179	RNA-binding protein 3
TFAM	Q00059	Transcription factor A, mitochondrial
SLC25A3	Q00325	Phosphate carrier protein, mitochondrial
FKBP3	Q00688	Peptidyl-prolyl cis-trans isomerase FKBP3
PLCB2	Q00722	1-phosphatidylinositol 4,5-bisphosphate phosphodiesterase beta-2
REEP5	Q00765	Receptor expression-enhancing protein 5
HNRNPU	Q00839	Heterogeneous nuclear ribonucleoprotein U
FABP5	Q01469	Fatty acid-binding protein, epidermal
CAP1	Q01518	Adenylyl cyclase-associated protein 1
SLC7A5	Q01650	Large neutral amino acids transporter small subunit 1
DHODH	Q02127	Dihydroorotate dehydrogenase (quinone), mitochondrial
ALDH6A1	Q02252	Methylmalonate-semialdehyde dehydrogenase [acylating], mitochondrial
PLOD1	Q02809	Procollagen-lysine,2-oxoglutarate 5-dioxygenase 1
NUCB1	Q02818	Nucleobindin-1
RPL6	Q02878	60S ribosomal protein L6
TOP2B	Q02880	DNA topoisomerase 2-beta;DNA topoisomerase 2
LMNB2	Q03252	Lamin-B2
GLO1	Q04760	Lactoylglutathione lyase
SSBP1	Q04837	Single-stranded DNA-binding protein, mitochondrial
YWHAH	Q04917	14-3-3 protein eta
PRKCD	Q05655	Protein kinase C delta type;Protein kinase C delta type regulatory subunit;Protein kinase C delta type catalytic subunit
PSME1	Q06323	Proteasome activator complex subunit 1
APLP2	Q06481	Amyloid-like protein 2
HLA-C	Q07000	HLA class I histocompatibility antigen, Cw-15 alpha chain;HLA class I histocompatibility antigen, Cw-2 alpha chain
CDK18;CDK12;CDK2;CDK17;CDK16;CDK13;CDK3;CDC2;CDK14;CDK4;CDK1;CDK9;CDK6;CDK5;CDK15	Q07002	Cyclin-dependent kinase 18;Cyclin-dependent kinase 12;Cyclin-dependent kinase 13;Cyclin-dependent kinase 1;Cyclin-dependent kinase 9;Cyclin-dependent kinase 16;Cyclin-dependent kinase 6;Cyclin-dependent kinase 17;Cyclin-dependent kinase 2;Cyclin-dependent kinase 14;Cyclin-dependent-like kinase 5;Cyclin-dependent kinase 3;Cyclin-dependent kinase 4;Cyclin-dependent kinase 15
C1QBP	Q07021	Complement component 1 Q subcomponent-binding protein, mitochondrial
CKAP4	Q07065	Cytoskeleton-associated protein 4
KHDRBS1	Q07666	KH domain-containing, RNA-binding, signal transduction-associated protein 1
BAX	Q07812	Apoptosis regulator BAX
BCL2L1	Q07817	Bcl-2-like protein 1
ARHGAP1	Q07960	Rho GTPase-activating protein 1
EHHADH	Q08426	Peroxisomal bifunctional enzyme;Enoyl-CoA hydratase/3,2-trans-enoyl-CoA isomerase;3-hydroxyacyl-CoA dehydrogenase
SSRP1	Q08945	FACT complex subunit SSRP1
RBBP4;RBBP7	Q09028	Histone-binding protein RBBP4;Histone-binding protein RBBP7
AHNAK	Q09666	Neuroblast differentiation-associated protein AHNAK
MGAT2	Q10469	Alpha-1,6-mannosyl-glycoprotein 2-beta-N-acetylglucosaminyltransferase
GALNT2	Q10471	Polypeptide N-acetylgalactosaminyltransferase 2;Polypeptide N-acetylgalactosaminyltransferase 2 soluble form
AP1B1	Q10567	AP-1 complex subunit beta-1
PMPCA	Q10713	Mitochondrial-processing peptidase subunit alpha
ASPH	Q12797	Aspartyl/asparaginyl beta-hydroxylase
STX4	Q12846	Syntaxin-4
SF3A3	Q12874	Splicing factor 3A subunit 3
AIMP1	Q12904	Aminoacyl tRNA synthase complex-interacting multifunctional protein 1;Endothelial monocyte-activating polypeptide 2
ILF3	Q12906	Interleukin enhancer-binding factor 3
LMAN2	Q12907	Vesicular integral-membrane protein VIP36
PTPRJ	Q12913	Receptor-type tyrosine-protein phosphatase eta;Protein-tyrosine-phosphatase
TRAP1	Q12931	Heat shock protein 75 kDa, mitochondrial
MYO1E	Q12965	Unconventional myosin-Ie
BNIP1	Q12981	Vesicle transport protein SEC20
ECH1	Q13011	Delta(3,5)-Delta(2,4)-dienoyl-CoA isomerase, mitochondrial
COASY	Q13057	Bifunctional coenzyme A synthase;Phosphopantetheine adenylyltransferase;Dephospho-CoA kinase
PRDX4	Q13162	Peroxiredoxin-4
PAK2	Q13177	Serine/threonine-protein kinase PAK 2;PAK-2p27;PAK-2p34
STX5	Q13190	Syntaxin-5
DNAJC3	Q13217	DnaJ homolog subfamily C member 3
NME3	Q13232	Nucleoside diphosphate kinase 3;Nucleoside diphosphate kinase
TRIM28	Q13263	Transcription intermediary factor 1-beta
G3BP1	Q13283	Ras GTPase-activating protein-binding protein 1
KCNAB2	Q13303	Voltage-gated potassium channel subunit beta-2
NNT	Q13423	NAD(P) transhydrogenase, mitochondrial
SF3B2	Q13435	Splicing factor 3B subunit 2
OS9	Q13438	Protein OS-9
PDAP1	Q13442	28 kDa heat- and acid-stable phosphoprotein
ADAM9	Q13443	Disintegrin and metalloproteinase domain-containing protein 9
ROCK1	Q13464	Rho-associated protein kinase 1
TCIRG1	Q13488	V-type proton ATPase 116 kDa subunit a isoform 3;V-type proton ATPase subunit a
PICALM	Q13492	Phosphatidylinositol-binding clathrin assembly protein
SQSTM1	Q13501	Sequestosome-1
MTX1	Q13505	Metaxin-1
HDAC1;HDAC2;HDAC3	Q13547	Histone deacetylase 1;Histone deacetylase 2;Histone deacetylase 3
DCTN2	Q13561	Dynactin subunit 2
LAPTM5	Q13571	Lysosomal-associated transmembrane protein 5
STIM1	Q13586	Stromal interaction molecule 1
RAB31	Q13636	Ras-related protein Rab-31
RAB32	Q13637	Ras-related protein Rab-32
TPBG	Q13641	Trophoblast glycoprotein
MOGS	Q13724	Mannosyl-oligosaccharide glucosidase
ALCAM	Q13740	CD166 antigen
SNTB1	Q13884	Beta-1-syntrophin
CIRBP	Q14011	Cold-inducible RNA-binding protein
DAG1	Q14118	Dystroglycan;Alpha-dystroglycan;Beta-dystroglycan
MLEC	Q14165	Malectin
DYNC1H1	Q14204	Cytoplasmic dynein 1 heavy chain 1
FKBP8	Q14318	Peptidyl-prolyl cis-trans isomerase FKBP8
GNA13	Q14344	Guanine nucleotide-binding protein subunit alpha-13
SQLE	Q14534	Squalene monooxygenase
PDIA5	Q14554	Protein disulfide-isomerase A5
ITPR3;ITPR2	Q14573	Inositol 1,4,5-trisphosphate receptor type 3;Inositol 1,4,5-trisphosphate receptor type 2
MESDC2	Q14696	LDLR chaperone MESD
GANAB	Q14697	Neutral alpha-glucosidase AB
RFTN1	Q14699	Raftlin
LBR	Q14739	Lamin-B receptor
MEF2D;MEF2A;MEF2C	Q14814	Myocyte-specific enhancer factor 2D;Myocyte-specific enhancer factor 2A;Myocyte-specific enhancer factor 2C
LASP1	Q14847	LIM and SH3 domain protein 1
RAB39A	Q14964	Ras-related protein Rab-39A
KPNB1	Q14974	Importin subunit beta-1
EMC2	Q15006	ER membrane protein complex subunit 2
SEPT2	Q15019	Septin-2
KARS	Q15046	Lysine--tRNA ligase
EIF4H	Q15056	Eukaryotic translation initiation factor 4H
ACOX1	Q15067	Peroxisomal acyl-coenzyme A oxidase 1
PDIA6	Q15084	Protein disulfide-isomerase A6
PDK1	Q15118	[Pyruvate dehydrogenase (acetyl-transferring)] kinase isozyme 1, mitochondrial
PDK3	Q15120	[Pyruvate dehydrogenase (acetyl-transferring)] kinase isozyme 3, mitochondrial
EBP	Q15125	3-beta-hydroxysteroid-Delta(8),Delta(7)-isomerase
PLEC	Q15149	Plectin
NONO	Q15233	Non-POU domain-containing octamer-binding protein
QPRT	Q15274	Nicotinate-nucleotide pyrophosphorylase [carboxylating]
RAB35	Q15286	Ras-related protein Rab-35
RCN1	Q15293	Reticulocalbin-1
PCBP1	Q15365	Poly(rC)-binding protein 1
SF3B3	Q15393	Splicing factor 3B subunit 3
RSU1	Q15404	Ras suppressor protein 1
SF3A2	Q15428	Splicing factor 3A subunit 2
SF3A1	Q15459	Splicing factor 3A subunit 1
MAPRE1	Q15691	Microtubule-associated protein RP/EB family member 1
ELAVL1	Q15717	ELAV-like protein 1
NSDHL	Q15738	Sterol-4-alpha-carboxylate 3-dehydrogenase, decarboxylating
SLC1A5	Q15758	Neutral amino acid transporter B(0);Amino acid transporter
TOMM34	Q15785	Mitochondrial import receptor subunit TOM34
STXBP2	Q15833	Syntaxin-binding protein 2
VAMP3;VAMP2	Q15836	Vesicle-associated membrane protein 3
ATP6AP1	Q15904	V-type proton ATPase subunit S1
RAB11B;RAB11A	Q15907	Ras-related protein Rab-11B;Ras-related protein Rab-11A
ZYX	Q15942	Zyxin
MRPL23	Q16540	39S ribosomal protein L23, mitochondrial
SYPL1	Q16563	Synaptophysin-like protein 1
ECM1	Q16610	Extracellular matrix protein 1
BAK1	Q16611	Bcl-2 homologous antagonist/killer
FSCN1	Q16658	Fascin
IFI16	Q16666	Gamma-interferon-inducible protein 16
DECR1	Q16698	2,4-dienoyl-CoA reductase, mitochondrial
MAN2A1	Q16706	Alpha-mannosidase 2
CLPP	Q16740	ATP-dependent Clp protease proteolytic subunit, mitochondrial;ATP-dependent Clp protease proteolytic subunit
TST	Q16762	Thiosulfate sulfurtransferase
PCK2	Q16822	Phosphoenolpyruvate carboxykinase [GTP], mitochondrial
IMMT	Q16891	MICOS complex subunit MIC60
LEPRE1	Q32P28	Prolyl 3-hydroxylase 1
LMNA	Q3BDU5	Prelamin-A/C
ALDH1L2	Q3SY69	Mitochondrial 10-formyltetrahydrofolate dehydrogenase
TIMM50	Q3ZCQ8	Mitochondrial import inner membrane translocase subunit TIM50
VPS26B	Q4G0F5	Vacuolar protein sorting-associated protein 26B
NADK2	Q4G0N4	NAD kinase 2, mitochondrial
TBC1D10B	Q4KMP7	TBC1 domain family member 10B
ANO6	Q4KMQ2	Anoctamin-6
TMEM119	Q4V9L6	Transmembrane protein 119
DECR2	Q9NUI1	Peroxisomal 2,4-dienoyl-CoA reductase
AGPAT9	Q53EU6	Glycerol-3-phosphate acyltransferase 3
HSD17B12	Q53GQ0	Very-long-chain 3-oxoacyl-CoA reductase
LACTB2	Q53H82	Beta-lactamase-like protein 2
ARHGAP15	Q53QZ3	Rho GTPase-activating protein 15
TMEM177	Q53S58	Transmembrane protein 177
ACTBL2	Q562R1	Beta-actin-like protein 2
OCIAD2	Q56VL3	OCIA domain-containing protein 2
HSP90AB2P	Q58FF8	Putative heat shock protein HSP 90-beta 2
RABL3	Q5HYI8	Rab-like protein 3
COQ5	Q5HYK3	2-methoxy-6-polyprenyl-1,4-benzoquinol methylase, mitochondrial
MIA3	Q5JRA6	Melanoma inhibitory activity protein 3
PITRM1	Q5JRX3	Presequence protease, mitochondrial
AARS2	Q5JTZ9	Alanine--tRNA ligase, mitochondrial
SLC27A3	Q5K4L6	Long-chain fatty acid transport protein 3
HIST1H2BH;HIST2H2BF	Q93079	Histone H2B type 1-H;Histone H2B type 2-F
RALY	Q9UKM9	RNA-binding protein Raly
COX20	Q5RI15	Cytochrome c oxidase protein 20 homolog
HP1BP3	Q5SSJ5	Heterochromatin protein 1-binding protein 3
CERS2	Q96G23	Ceramide synthase 2
CAP1	Q5T0R9	Adenylyl cyclase-associated protein
SH3BGRL3	Q9H299	SH3 domain-binding glutamic acid-rich-like protein 3
RARS2	Q5T160	Probable arginine--tRNA ligase, mitochondrial
IBA57	Q5T440	Putative transferase CAF17, mitochondrial
UBR4	Q5T4S7	E3 ubiquitin-protein ligase UBR4
TM9SF3	Q9HD45	Transmembrane 9 superfamily member 3
HIST2H3PS2	Q5TEC6	Histone H3
LYRM7	Q5U5X0	Complex III assembly factor LYRM7
RRAGB;RRAGA	Q5VZM2	Ras-related GTP-binding protein B;Ras-related GTP-binding protein A
SPRYD7	Q5W111	SPRY domain-containing protein 7
MBLAC2	Q68D91	Metallo-beta-lactamase domain-containing protein 2
ATL3	Q6DD88	Atlastin-3
HIST2H2BD;HIST2H2BC	Q6DRA6	Putative histone H2B type 2-D;Putative histone H2B type 2-C
LAMTOR1	Q6IAA8	Ragulator complex protein LAMTOR1
GRAMD4	Q6IC98	GRAM domain-containing protein 4
SLC25A24	Q6NUK1	Calcium-binding mitochondrial carrier protein SCaMC-1
REEP3	Q6NUK4	Receptor expression-enhancing protein 3
HIBCH	Q6NVY1	3-hydroxyisobutyryl-CoA hydrolase, mitochondrial
MRPL14	Q6P1L8	39S ribosomal protein L14, mitochondrial
SLC27A4	Q6P1M0	Long-chain fatty acid transport protein 4
CASC4	Q6P4E1	Protein CASC4
FAHD1	Q6P587	Acylpyruvase FAHD1, mitochondrial
EMB	Q6PCB8	Embigin
DARS2	Q6PI48	Aspartate--tRNA ligase, mitochondrial
TMEM65	Q6PI78	Transmembrane protein 65
OGFOD3	Q6PK18	2-oxoglutarate and iron-dependent oxygenase domain-containing protein 3
SLC30A9	Q6PML9	Zinc transporter 9
AGTRAP	Q6RW13	Type-1 angiotensin II receptor-associated protein
POTEE;POTEI;POTEJ	Q6S8J3	POTE ankyrin domain family member E;POTE ankyrin domain family member I;POTE ankyrin domain family member J
LCLAT1	Q6UWP7	Lysocardiolipin acyltransferase 1
HACD2	Q6Y1H2	Very-long-chain (3R)-3-hydroxyacyl-CoA dehydratase 2
CD109	Q6YHK3	CD109 antigen
HSDL2	Q6YN16	Hydroxysteroid dehydrogenase-like protein 2
CCBL2	Q6YP21	Kynurenine--oxoglutarate transaminase 3
CERS6	Q6ZMG9	Ceramide synthase 6
TMPPE	Q6ZT21	Transmembrane protein with metallophosphoesterase domain
IKBIP	Q70UQ0	Inhibitor of nuclear factor kappa-B kinase-interacting protein
SND1	Q7KZF4	Staphylococcal nuclease domain-containing protein 1
TRMT10C	Q7L0Y3	Mitochondrial ribonuclease P protein 1
CYFIP1	Q7L576	Cytoplasmic FMR1-interacting protein 1
LPCAT2	Q7L5N7	Lysophosphatidylcholine acyltransferase 2
EEPD1	Q7L9B9	Endonuclease/exonuclease/phosphatase family domain-containing protein 1
MOB1B;MOB1A	Q7L9L4	MOB kinase activator 1B;MOB kinase activator 1A
CHMP1B	Q7LBR1	Charged multivesicular body protein 1b
HS2ST1	Q7LGA3	Heparan sulfate 2-O-sulfotransferase 1
ZC3HAV1	Q7Z2W4	Zinc finger CCCH-type antiviral protein 1
NUP54	Q7Z3B4	Nucleoporin p54
MYH14	Q7Z406	Myosin-14
KDELC2	Q7Z4H8	KDEL motif-containing protein 2
C6orf120	Q7Z4R8	UPF0669 protein C6orf120
APBB1IP	Q7Z5R6	Amyloid beta A4 precursor protein-binding family B member 1-interacting protein
TMED4	Q7Z7H5	Transmembrane emp24 domain-containing protein 4
CMC1	Q7Z7K0	COX assembly mitochondrial protein homolog
GALNT7	Q86SF2	N-acetylgalactosaminyltransferase 7;Polypeptide N-acetylgalactosaminyltransferase
GLRX5	Q86SX6	Glutaredoxin-related protein 5, mitochondrial
TMEM55B	Q86T03	Type 1 phosphatidylinositol 4,5-bisphosphate 4-phosphatase
MTDH	Q86UE4	Protein LYRIC
KTN1	Q86UP2	Kinectin
FERMT3	Q86UX7	Fermitin family homolog 3
NT5DC3	Q86UY8	5-nucleotidase domain-containing protein 3
ALYREF	Q86V81	THO complex subunit 4
TMEM173	Q86WV6	Stimulator of interferon genes protein
COL23A1	Q86Y22	Collagen alpha-1(XXIII) chain
STX12	Q86Y82	Syntaxin-12
ERO1LB	Q86YB8	ERO1-like protein beta
PDSS2	Q86YH6	Decaprenyl-diphosphate synthase subunit 2
TMEM126B	Q8IUX1	Complex I assembly factor TMEM126B, mitochondrial
PLD3	Q8IV08	Phospholipase D3
MCAT	Q8IVS2	Malonyl-CoA-acyl carrier protein transacylase, mitochondrial
LRRC8A	Q8IWT6	Volume-regulated anion channel subunit LRRC8A
MCEMP1	Q8IX19	Mast cell-expressed membrane protein 1
DNAJC10	Q8IXB1	DnaJ homolog subfamily C member 10
RHOT2	Q8IXI1	Mitochondrial Rho GTPase 2
FAM20C	Q8IXL6	Extracellular serine/threonine protein kinase FAM20C
MRPL41	Q8IXM3	39S ribosomal protein L41, mitochondrial
TMEM192	Q8IY95	Transmembrane protein 192
KIAA2013	Q8IYS2	Uncharacterized protein KIAA2013
CLYBL	Q8N0X4	Citrate lyase subunit beta-like protein, mitochondrial
RPTOR	Q8N122	Regulatory-associated protein of mTOR
NDUFAF2	Q8N183	Mimitin, mitochondrial
STK11IP	Q8N1F8	Serine/threonine-protein kinase 11-interacting protein
ARMC10	Q8N2F6	Armadillo repeat-containing protein 10
ABHD12	Q8N2K0	Monoacylglycerol lipase ABHD12
LRRC25	Q8N386	Leucine-rich repeat-containing protein 25
ZADH2	Q8N4Q0	Zinc-binding alcohol dehydrogenase domain-containing protein 2
SMIM20	Q8N5G0	Small integral membrane protein 20
EMC1	Q8N766	ER membrane protein complex subunit 1
ATP6V0D2	Q8N8Y2	V-type proton ATPase subunit d 2
GOLM1	Q8NBJ4	Golgi membrane protein 1
COLGALT1	Q8NBJ5	Procollagen galactosyltransferase 1
POGLUT1	Q8NBL1	Protein O-glucosyltransferase 1
UBAC2	Q8NBM4	Ubiquitin-associated domain-containing protein 2
PCYOX1L	Q8NBM8	Prenylcysteine oxidase-like
RDH13	Q8NBN7	Retinol dehydrogenase 13
TXNDC5	Q8NBS9	Thioredoxin domain-containing protein 5
SCCPDH	Q8NBX0	Saccharopine dehydrogenase-like oxidoreductase
UXS1	Q8NBZ7	UDP-glucuronic acid decarboxylase 1
SERBP1	Q8NC51	Plasminogen activator inhibitor 1 RNA-binding protein
LEMD2	Q8NC56	LEM domain-containing protein 2
PLA2G15	Q8NCC3	Group XV phospholipase A2
APOA1BP	Q8NCW5	NAD(P)H-hydrate epimerase
C3orf58	Q8NDZ4	Deleted in autism protein 1
MCU	Q8NE86	Calcium uniporter protein, mitochondrial
DOCK8	Q8NF50	Dedicator of cytokinesis protein 8
NUP35	Q8NFH5	Nucleoporin NUP53
TOR1AIP2	Q8NFQ8	Torsin-1A-interacting protein 2
ABHD11	Q8NFV4	Alpha/beta hydrolase domain-containing protein 11
CMAS	Q8NFW8	N-acylneuraminate cytidylyltransferase
ATL2	Q8NHH9	Atlastin-2
MOSPD2	Q8NHP6	Motile sperm domain-containing protein 2
MCFD2	Q8NI22	Multiple coagulation factor deficiency protein 2
ADCK3	Q8NI60	Atypical kinase ADCK3, mitochondrial
GADD45GIP1	Q8TAE8	Growth arrest and DNA damage-inducible proteins-interacting protein 1
GOLGA5	Q8TBA6	Golgin subfamily A member 5
SLC25A40	Q8TBP6	Solute carrier family 25 member 40
RDH11	Q8TC12	Retinol dehydrogenase 11
STT3B	Q8TCJ2	Dolichyl-diphosphooligosaccharide--protein glycosyltransferase subunit STT3B
PNPT1	Q8TCS8	Polyribonucleotide nucleotidyltransferase 1, mitochondrial
PLEKHO2	Q8TD55	Pleckstrin homology domain-containing family O member 2
LRRC8C	Q8TDW0	Volume-regulated anion channel subunit LRRC8C
SLC37A2	Q8TED4	Sugar phosphate exchanger 2
NUP210	Q8TEM1	Nuclear pore membrane glycoprotein 210
DYNLRB1;DYNLRB2	Q9NP97	Dynein light chain roadblock-type 1;Dynein light chain roadblock-type 2
PTPMT1	Q8WUK0	Phosphatidylglycerophosphatase and protein-tyrosine phosphatase 1
PDCD6IP	Q8WUM4	Programmed cell death 6-interacting protein
THEM6	Q8WUY1	Protein THEM6
TFB1M	Q8WVM0	Dimethyladenosine transferase 1, mitochondrial
SCFD1	Q8WVM8	Sec1 family domain-containing protein 1
FAR1	Q8WVX9	Fatty acyl-CoA reductase 1
PCNP	Q8WW12	PEST proteolytic signal-containing nuclear protein
C2orf47	Q8WWC4	Uncharacterized protein C2orf47, mitochondrial
SLC44A1	Q8WWI5	Choline transporter-like protein 1
RTN4IP1	Q8WWV3	Reticulon-4-interacting protein 1, mitochondrial
BRI3BP	Q8WY22	BRI3-binding protein
FAM3C	Q92520	Protein FAM3C
H1FX	Q92522	Histone H1x
CCT6B	Q92526	T-complex protein 1 subunit zeta-2
NCSTN	Q92542	Nicastrin
AP3S1	Q92572	AP-3 complex subunit sigma-1
UBXN4	Q92575	UBX domain-containing protein 4
GCN1L1	Q92616	Translational activator GCN1
NUP205	Q92621	Nuclear pore complex protein Nup205
MRPS31	Q92665	28S ribosomal protein S31, mitochondrial
PVRL2	Q92692	Nectin-2
GGH	Q92820	Gamma-glutamyl hydrolase
INPP5D	Q92835	Phosphatidylinositol 3,4,5-trisphosphate 5-phosphatase 1
OSTF1	Q92882	Osteoclast-stimulating factor 1
GLG1	Q92896	Golgi apparatus protein 1
RAB8B	Q92930	Ras-related protein Rab-8B
BAD	Q92934	Bcl2-associated agonist of cell death
GCDH	Q92947	Glutaryl-CoA dehydrogenase, mitochondrial
PEX13	Q92968	Peroxisomal membrane protein PEX13
ARHGEF2	Q92974	Rho guanine nucleotide exchange factor 2
ATP6V0A1	Q93050	V-type proton ATPase 116 kDa subunit a isoform 1;V-type proton ATPase subunit a
HIST1H2AC;HIST3H2A;HIST1H2AB	Q93077	Histone H2A type 1-C;Histone H2A type 3;Histone H2A type 1-B/E
ATP2A3	Q93084	Sarcoplasmic/endoplasmic reticulum calcium ATPase 3
SCAMP4	Q969E2	Secretory carrier-associated membrane protein 4
MYDGF	Q969H8	Myeloid-derived growth factor
YIPF5	Q969M3	Protein YIPF5;Protein YIPF
RPL36AL;RPL36A	Q969Q0	60S ribosomal protein L36a-like;60S ribosomal protein L36a
NCLN	Q969V3	Nicalin
ERGIC1	Q969X5	Endoplasmic reticulum-Golgi intermediate compartment protein 1
TBRG4	Q969Z0	Protein TBRG4
CCDC47	Q96A33	Coiled-coil domain-containing protein 47
MRPL24	Q96A35	39S ribosomal protein L24, mitochondrial
EXOC4	Q96A65	Exocyst complex component 4
ISOC2	Q96AB3	Isochorismatase domain-containing protein 2, mitochondrial
LRRC59	Q96AG4	Leucine-rich repeat-containing protein 59
RAB7B	Q96AH8	Ras-related protein Rab-7b
VTI1A	Q96AJ9	Vesicle transport through interaction with t-SNAREs homolog 1A
PBXIP1	Q96AQ6	Pre-B-cell leukemia transcription factor-interacting protein 1
SH3KBP1	Q96B97	SH3 domain-containing kinase-binding protein 1
ARL8A	Q96BM9	ADP-ribosylation factor-like protein 8A
COA7	Q96BR5	Cytochrome c oxidase assembly factor 7
TESC	Q96BS2	Calcineurin B homologous protein 3
EFHD2	Q96C19	EF-hand domain-containing protein D2
PYCR2	Q96C36	Pyrroline-5-carboxylate reductase 2;Pyrroline-5-carboxylate reductase
NSUN4	Q96CB9	5-methylcytosine rRNA methyltransferase NSUN4
FAF2	Q96CS3	FAS-associated factor 2
CCDC124	Q96CT7	Coiled-coil domain-containing protein 124
FOXRED1	Q96CU9	FAD-dependent oxidoreductase domain-containing protein 1
KCTD12	Q96CX2	BTB/POZ domain-containing protein KCTD12
HVCN1	Q96D96	Voltage-gated hydrogen channel 1
DNAJC19	Q96DA6	Mitochondrial import inner membrane translocase subunit TIM14
RMDN1	Q96DB5	Regulator of microtubule dynamics protein 1
SLAMF6	Q96DU3	SLAM family member 6
MRPL38	Q96DV4	39S ribosomal protein L38, mitochondrial
ERLEC1	Q96DZ1	Endoplasmic reticulum lectin 1
MRRF	Q96E11	Ribosome-recycling factor, mitochondrial
MTERF3	Q96E29	Transcription termination factor 3, mitochondrial
CCDC51	Q96ER9	Coiled-coil domain-containing protein 51
DNAJA3	Q96EY1	DnaJ homolog subfamily A member 3, mitochondrial
PTCD3	Q96EY7	Pentatricopeptide repeat domain-containing protein 3, mitochondrial
MMAB	Q96EY8	Cob(I)yrinic acid a,c-diamide adenosyltransferase, mitochondrial
CHMP6	Q96FZ7	Charged multivesicular body protein 6
ERO1L	Q96HE7	ERO1-like protein alpha
PGAM5	Q96HS1	Serine/threonine-protein phosphatase PGAM5, mitochondrial
DDRGK1	Q96HY6	DDRGK domain-containing protein 1
WBSCR16	Q96I51	Williams-Beuren syndrome chromosomal region 16 protein
YME1L1	Q96TA2	ATP-dependent zinc metalloprotease YME1L1
SUCLG2	Q96I99	Succinyl-CoA ligase [GDP-forming] subunit beta, mitochondrial
CDK5RAP3	Q96JB5	CDK5 regulatory subunit-associated protein 3
TMX3	Q96JJ7	Protein disulfide-isomerase TMX3
FAR2	Q96K12	Fatty acyl-CoA reductase 2
RNF170	Q96K19	E3 ubiquitin-protein ligase RNF170
SLC35E1	Q96K37	Solute carrier family 35 member E1
CLPTM1L	Q96KA5	Cleft lip and palate transmembrane protein 1-like protein
EXOC2	Q96KP1	Exocyst complex component 2
C9orf89	Q96LW7	Bcl10-interacting CARD protein
TMEM68	Q96MH6	Transmembrane protein 68
CCDC115	Q96NT0	Coiled-coil domain-containing protein 115
RBM14	Q96PK6	RNA-binding protein 14
FMNL2	Q96PY5	Formin-like protein 2
VPS35	Q96QK1	Vacuolar protein sorting-associated protein 35
GFM1	Q96RP9	Elongation factor G, mitochondrial
IL4I1	Q96RQ9	L-amino-acid oxidase
ERBB2IP	Q96RT1	Protein LAP2
PIGS	Q96S52	GPI transamidase component PIG-S
CLCC1	Q96S66	Chloride channel CLIC-like protein 1
GPX7	Q96SL4	Glutathione peroxidase 7
CYP2S1	Q96SQ9	Cytochrome P450 2S1
RUFY1	Q96T51	RUN and FYVE domain-containing protein 1
FAM129B	Q96TA1	Niban-like protein 1
SDF2	Q99470	Stromal cell-derived factor 2
VAT1	Q99536	Synaptic vesicle membrane protein VAT-1 homolog
SERPINI1	Q99574	Neuroserpin
CHP1	Q99653	Calcineurin B homologous protein 1
HSD17B10	Q99714	3-hydroxyacyl-CoA dehydrogenase type-2
SIGMAR1	Q99720	Sigma non-opioid intracellular receptor 1
NAPG	Q99747	Gamma-soluble NSF attachment protein
GPA33	Q99795	Cell surface A33 antigen
TM9SF2	Q99805	Transmembrane 9 superfamily member 2
CCT7	Q99832	T-complex protein 1 subunit eta
HIST1H2BN	Q99877	Histone H2B type 1-N;Histone H2B
HIST1H2BM	Q99879	Histone H2B type 1-M
NIPSNAP1	Q9BPW8	Protein NipSnap homolog 1
DHRS9	Q9BPW9	Dehydrogenase/reductase SDR family member 9
ARPC5L	Q9BPX5	Actin-related protein 2/3 complex subunit 5-like protein
CORO1B	Q9BR76	Coronin-1B;Coronin
WIBG	Q9BRP8	Partner of Y14 and mago
ADPGK	Q9BRR6	ADP-dependent glucokinase
FAM213A	Q9BRX8	Redox-regulatory protein FAM213A
ERP44	Q9BS26	Endoplasmic reticulum resident protein 44
AGMAT	Q9BSE5	Agmatinase, mitochondrial
C19orf52	Q9BSF4	Uncharacterized protein C19orf52
ESYT1	Q9BSJ8	Extended synaptotagmin-1
CNPY3	Q9BT09	Protein canopy homolog 3
ALG1	Q9BT22	Chitobiosyldiphosphodolichol beta-mannosyltransferase
PI4K2A	Q9BTU6	Phosphatidylinositol 4-kinase type 2-alpha
TMEM43	Q9BTV4	Transmembrane protein 43
FUCA2	Q9BTY2	Plasma alpha-L-fucosidase
DHRS4	Q9BTZ2	Dehydrogenase/reductase SDR family member 4
NDUFAF3	Q9BU61	NADH dehydrogenase [ubiquinone] 1 alpha subcomplex assembly factor 3
TMEM70	Q9BUB7	Transmembrane protein 70, mitochondrial
TUBB6	Q9BUF5	Tubulin beta-6 chain
PDCD10	Q9BUL8	Programmed cell death protein 10
HTATIP2	Q9BUP3	Oxidoreductase HTATIP2
VAMP8	Q9BV40	Vesicle-associated membrane protein 8
TMEM109	Q9BVC6	Transmembrane protein 109
TMED9	Q9BVK6	Transmembrane emp24 domain-containing protein 9
TIMM21	Q9BVV7	Mitochondrial import inner membrane translocase subunit Tim21
ELOVL1	Q9BW60	Elongation of very long chain fatty acids protein 1
NUDT9	Q9BW91	ADP-ribose pyrophosphatase, mitochondrial
TARS2	Q9BW92	Threonine--tRNA ligase, mitochondrial
FUNDC2	Q9BWH2	FUN14 domain-containing protein 2
CHID1	Q9BWS9	Chitinase domain-containing protein 1
HINT2	Q9BX68	Histidine triad nucleotide-binding protein 2, mitochondrial
BCL2L13	Q9BXK5	Bcl-2-like protein 13
SLC12A9	Q9BXP2	Solute carrier family 12 member 9
CECR5	Q9BXW7	Cat eye syndrome critical region protein 5
FUT8	Q9BYC5	Alpha-(1,6)-fucosyltransferase
MRPL13	Q9BYD1	39S ribosomal protein L13, mitochondrial
MRPL9	Q9BYD2	39S ribosomal protein L9, mitochondrial
MRPL1	Q9BYD6	39S ribosomal protein L1, mitochondrial
MRPS26	Q9BYN8	28S ribosomal protein S26, mitochondrial
MRPL37	Q9BZE1	39S ribosomal protein L37, mitochondrial
OSBPL8	Q9BZF1	Oxysterol-binding protein-related protein 8;Oxysterol-binding protein
EDEM3	Q9BZQ6	ER degradation-enhancing alpha-mannosidase-like protein 3
ZDHHC5	Q9C0B5	Palmitoyltransferase ZDHHC5;Palmitoyltransferase
LNP	Q9C0E8	Protein lunapark
TTYH3	Q9C0H2	Protein tweety homolog 3;Protein tweety homolog
SLIRP	Q9GZT3	SRA stem-loop-interacting RNA-binding protein, mitochondrial
CTDSP1	Q9GZU7	Carboxy-terminal domain RNA polymerase II polypeptide A small phosphatase 1
LAT2	Q9GZY6	Linker for activation of T-cells family member 2
MFF	Q9GZY8	Mitochondrial fission factor
TMEM126A	Q9H061	Transmembrane protein 126A
TOLLIP	Q9H0E2	Toll-interacting protein
QRSL1	Q9H0R6	Glutamyl-tRNA(Gln) amidotransferase subunit A, mitochondrial
RAB1B	Q9H0U4	Ras-related protein Rab-1B
MRPL18	Q9H0U6	39S ribosomal protein L18, mitochondrial
LMAN2L	Q9H0V9	VIP36-like protein
EHD4	Q9H223	EH domain-containing protein 4
SLC25A32	Q9H2D1	Mitochondrial folate transporter/carrier
TAOK3	Q9H2K8	Serine/threonine-protein kinase TAO3
PPA2	Q9H2U2	Inorganic pyrophosphatase 2, mitochondrial
SPNS1	Q9H2V7	Protein spinster homolog 1
MRPL46	Q9H2W6	39S ribosomal protein L46, mitochondrial
CPVL	Q9H3G5	Probable serine carboxypeptidase CPVL
TMX1	Q9H3N1	Thioredoxin-related transmembrane protein 1
DNAJC5	Q9H3Z4	DnaJ homolog subfamily C member 5
CHMP4B	Q9H444	Charged multivesicular body protein 4b
POFUT1	Q9H488	GDP-fucose protein O-fucosyltransferase 1
DEF6	Q9H4E7	Differentially expressed in FDCP 6 homolog
GLIPR2	Q9H4G4	Golgi-associated plant pathogenesis-related protein 1
EHD1	Q9H4M9	EH domain-containing protein 1
RGCC	Q9H4X1	Regulator of cell cycle RGCC
TFB2M	Q9H5Q4	Dimethyladenosine transferase 2, mitochondrial
CCDC134	Q9H6E4	Coiled-coil domain-containing protein 134
PTGES2	Q9H7Z7	Prostaglandin E synthase 2;Prostaglandin E synthase 2 truncated form
TMEM206	Q9H813	Transmembrane protein 206
ACAD9	Q9H845	Acyl-CoA dehydrogenase family member 9, mitochondrial
NT5DC2	Q9H857	5-nucleotidase domain-containing protein 2
SFXN1	Q9H9B4	Sideroflexin-1
MRPL44	Q9H9J2	39S ribosomal protein L44, mitochondrial
CARS2	Q9HA77	Probable cysteine--tRNA ligase, mitochondrial
SIAE	Q9HAT2	Sialate O-acetylesterase
GNB4	Q9HAV0	Guanine nucleotide-binding protein subunit beta-4
GRPEL1	Q9HAV7	GrpE protein homolog 1, mitochondrial
SCPEP1	Q9HB40	Retinoid-inducible serine carboxypeptidase
CACYBP	Q9HB71	Calcyclin-binding protein
RRAGC;RRAGD	Q9HB90	Ras-related GTP-binding protein C;Ras-related GTP-binding protein D
RDH14	Q9HBH5	Retinol dehydrogenase 14
PARVG	Q9HBI0	Gamma-parvin
PLGRKT	Q9HBL7	Plasminogen receptor (KT)
TMEM165	Q9HC07	Transmembrane protein 165
SLC25A19	Q9HC21	Mitochondrial thiamine pyrophosphate carrier
MCCC2	Q9HCC0	Methylcrotonoyl-CoA carboxylase beta chain, mitochondrial
SDF2L1	Q9HCN8	Stromal cell-derived factor 2-like protein 1
PREB	Q9HCU5	Prolactin regulatory element-binding protein
ATP13A1	Q9HD20	Manganese-transporting ATPase 13A1
MRPL47	Q9HD33	39S ribosomal protein L47, mitochondrial
APMAP	Q9HDC9	Adipocyte plasma membrane-associated protein
RAB18	Q9NP72	Ras-related protein Rab-18
EMC7	Q9NPA0	ER membrane protein complex subunit 7
TIMMDC1	Q9NPL8	Complex I assembly factor TIMMDC1, mitochondrial
MRPL40	Q9NQ50	39S ribosomal protein L40, mitochondrial
RTN4	Q9NQC3	Reticulon-4
PDLIM7	Q9NR12	PDZ and LIM domain protein 7
DIABLO	Q9NR28	Diablo homolog, mitochondrial
ABCB10	Q9NRK6	ATP-binding cassette sub-family B member 10, mitochondrial
HEBP1	Q9NRV9	Heme-binding protein 1
MRPL17	Q9NRX2	39S ribosomal protein L17, mitochondrial
TOMM22	Q9NS69	Mitochondrial import receptor subunit TOM22 homolog
HOMER3	Q9NSC5	Homer protein homolog 3
FARSB	Q9NSD9	Phenylalanine--tRNA ligase beta subunit
IARS2	Q9NSE4	Isoleucine--tRNA ligase, mitochondrial
SACM1L	Q9NTJ5	Phosphatidylinositide phosphatase SAC1
ABHD10	Q9NUJ1	Mycophenolic acid acyl-glucuronide esterase, mitochondrial
DDX28	Q9NUL7	Probable ATP-dependent RNA helicase DDX28
TMEM106B	Q9NUM4	Transmembrane protein 106B
AGPAT5	Q9NUQ2	1-acyl-sn-glycerol-3-phosphate acyltransferase epsilon
FAM49B	Q9NUQ9	Protein FAM49B
TMEM30A	Q9NV96	Cell cycle control protein 50A
DNAJC11	Q9NVH1	DnaJ homolog subfamily C member 11
ATAD3A	Q9NVI7	ATPase family AAA domain-containing protein 3A
ARL8B	Q9NVJ2	ADP-ribosylation factor-like protein 8B
ARMC1	Q9NVT9	Armadillo repeat-containing protein 1
NECAP2	Q9NVZ3	Adaptin ear-binding coat-associated protein 2
TMEM51	Q9NW97	Transmembrane protein 51
ARGLU1	Q9NWB6	Arginine and glutamate-rich protein 1
PAG1	Q9NWQ8	Phosphoprotein associated with glycosphingolipid-enriched microdomains 1
MRPL16	Q9NX20	39S ribosomal protein L16, mitochondrial
OCIAD1	Q9NX40	OCIA domain-containing protein 1
IMPAD1	Q9NX62	Inositol monophosphatase 3
TOR4A	Q9NXH8	Torsin-4A
QPCTL	Q9NXS2	Glutaminyl-peptide cyclotransferase-like protein
DNAJB12	Q9NXW2	DnaJ homolog subfamily B member 12
MRPL39	Q9NYK5	39S ribosomal protein L39, mitochondrial
UGGT1	Q9NYU2	UDP-glucose:glycoprotein glucosyltransferase 1
TECR	Q9NZ01	Very-long-chain enoyl-CoA reductase
ERAP1	Q9NZ08	Endoplasmic reticulum aminopeptidase 1
USE1	Q9NZ43	Vesicle transport protein USE1
MTCH1	Q9NZJ7	Mitochondrial carrier homolog 1
CHMP5	Q9NZZ3	Charged multivesicular body protein 5
MRPL15	Q9P015	39S ribosomal protein L15, mitochondrial
NDUFAF4	Q9P032	NADH dehydrogenase [ubiquinone] 1 alpha subcomplex assembly factor 4
EMC3	Q9P0I2	ER membrane protein complex subunit 3
NDUFA13	Q9P0J0	NADH dehydrogenase [ubiquinone] 1 alpha subcomplex subunit 13
PDP1	Q9P0J1	[Pyruvate dehydrogenase [acetyl-transferring]]-phosphatase 1, mitochondrial
VAPA	Q9P0L0	Vesicle-associated membrane protein-associated protein A
SLAMF8	Q9P0V8	SLAM family member 8
RCC2	Q9P258	Protein RCC2
DHCR7	Q9UBM7	7-dehydrocholesterol reductase
GRHPR	Q9UBQ7	Glyoxylate reductase/hydroxypyruvate reductase
CTSZ	Q9UBR2	Cathepsin Z
DNAJB11	Q9UBS4	DnaJ homolog subfamily B member 11
SEL1L	Q9UBV2	Protein sel-1 homolog 1
SLC25A10	Q9UBX3	Mitochondrial dicarboxylate carrier
UQCR10	Q9UDW1	Cytochrome b-c1 complex subunit 9
VTI1B	Q9UEU0	Vesicle transport through interaction with t-SNAREs homolog 1B
NIPSNAP3A	Q9UFN0	Protein NipSnap homolog 3A
WARS2	Q9UGM6	Tryptophan--tRNA ligase, mitochondrial
SEC63	Q9UGP8	Translocation protein SEC63 homolog
SUN2	Q9UH99	SUN domain-containing protein 2
LAMTOR3	Q9UHA4	Ragulator complex protein LAMTOR3
SEPT9	Q9UHD8	Septin-9
PCYOX1	Q9UHG3	Prenylcysteine oxidase 1
DPP7	Q9UHL4	Dipeptidyl peptidase 2
CYB5R1	Q9UHQ9	NADH-cytochrome b5 reductase 1
PFDN2	Q9UHV9	Prefoldin subunit 2
EMR2;ADGRE2	Q9UHX3	EGF-like module-containing mucin-like hormone receptor-like 2
EVL	Q9UI08	Ena/VASP-like protein
ATP6V1H	Q9UI12	V-type proton ATPase subunit H
CYTH4	Q9UIA0	Cytohesin-4
ATPIF1	Q9UII2	ATPase inhibitor, mitochondrial
AK3	Q9UIJ7	GTP:AMP phosphotransferase AK3, mitochondrial
LNPEP	Q9UIQ6	Leucyl-cystinyl aminopeptidase;Leucyl-cystinyl aminopeptidase, pregnancy serum form
HACL1	Q9UJ83	2-hydroxyacyl-CoA lyase 1
SLC25A13	Q9UJS0	Calcium-binding mitochondrial carrier protein Aralar2
DBNL	Q9UJU6	Drebrin-like protein
STOML2	Q9UJZ1	Stomatin-like protein 2, mitochondrial
VPS28	Q9UK41	Vacuolar protein sorting-associated protein 28 homolog
MAN1B1	Q9UKM7	Endoplasmic reticulum mannosyl-oligosaccharide 1,2-alpha-mannosidase;alpha-1,2-Mannosidase
CDV3	Q9UKY7	Protein CDV3 homolog
RAB21	Q9UL25	Ras-related protein Rab-21
CORO1C	Q9ULV4	Coronin-1C;Coronin
TMCO1	Q9UM00	Transmembrane and coiled-coil domain-containing protein 1
EPDR1	Q9UM22	Mammalian ependymin-related protein 1
NFU1	Q9UMS0	NFU1 iron-sulfur cluster scaffold homolog, mitochondrial
NENF	Q9UMX5	Neudesin
G3BP2	Q9UN86	Ras GTPase-activating protein-binding protein 2
STUB1	Q9UNE7	E3 ubiquitin-protein ligase CHIP
PACSIN2	Q9UNF0	Protein kinase C and casein kinase substrate in neurons protein 2
STX8	Q9UNK0	Syntaxin-8
PA2G4	Q9UQ80	Proliferation-associated protein 2G4
BAIAP2	Q9UQB8	Brain-specific angiogenesis inhibitor 1-associated protein 2
RUVBL2	Q9Y230	RuvB-like 2
CLEC11A	Q9Y240	C-type lectin domain family 11 member A
RUVBL1	Q9Y265	RuvB-like 1
VDAC3	Q9Y277	Voltage-dependent anion-selective channel protein 3
DRG1	Q9Y295	Developmentally-regulated GTP-binding protein 1
FNDC3A	Q9Y2H6	Fibronectin type-III domain-containing protein 3A
LRCH1	Q9Y2L9	Leucine-rich repeat and calponin homology domain-containing protein 1
GSTK1	Q9Y2Q3	Glutathione S-transferase kappa 1
LAMTOR2	Q9Y2Q5	Ragulator complex protein LAMTOR2
MRPS28	Q9Y2Q9	28S ribosomal protein S28, mitochondrial
COA3	Q9Y2R0	Cytochrome c oxidase assembly factor 3 homolog, mitochondrial
POLDIP2	Q9Y2S7	Polymerase delta-interacting protein 2
COQ6	Q9Y2Z9	Ubiquinone biosynthesis monooxygenase COQ6, mitochondrial
ACOT9	Q9Y305	Acyl-coenzyme A thioesterase 9, mitochondrial
TMX2	Q9Y320	Thioredoxin-related transmembrane protein 2
LUC7L2	Q9Y383	Putative RNA-binding protein Luc7-like 2
UBE2J1	Q9Y385	Ubiquitin-conjugating enzyme E2 J1
DHRS7	Q9Y394	Dehydrogenase/reductase SDR family member 7
MRPS2	Q9Y399	28S ribosomal protein S2, mitochondrial
TMED5	Q9Y3A6	Transmembrane emp24 domain-containing protein 5
TMED7;TMED7-TICAM2	Q9Y3B3	Transmembrane emp24 domain-containing protein 7
SF3B6	Q9Y3B4	Splicing factor 3B subunit 6
MRPL11	Q9Y3B7	39S ribosomal protein L11, mitochondrial
UFC1	Q9Y3C8	Ubiquitin-fold modifier-conjugating enzyme 1
CHMP3	Q9Y3E7	Charged multivesicular body protein 3
SH3BP1	Q9Y3L3	SH3 domain-binding protein 1
RAP2C	Q9Y3L5	Ras-related protein Rap-2c
RPL36	Q9Y3U8	60S ribosomal protein L36
TLN1	Q9Y490	Talin-1
HYOU1	Q9Y4L1	Hypoxia up-regulated protein 1
AFG3L2	Q9Y4W6	AFG3-like protein 2
SAMM50	Q9Y512	Sorting and assembly machinery component 50 homolog
ATP6V1D	Q9Y5K8	V-type proton ATPase subunit D
SRPRB	Q9Y5M8	Signal recognition particle receptor subunit beta
PEX16	Q9Y5Y5	Peroxisomal membrane protein PEX16
ST14	Q9Y5Y6	Suppressor of tumorigenicity 14 protein
FHOD1	Q9Y613	FH1/FH2 domain-containing protein 1
SLC25A15	Q9Y619	Mitochondrial ornithine transporter 1
F11R	Q9Y624	Junctional adhesion molecule A
NPTN;DKFZp566H1924	Q9Y639	Neuroplastin
CPQ	Q9Y646	Carboxypeptidase Q
ALG5	Q9Y673	Dolichyl-phosphate beta-glucosyltransferase
MRPS18B	Q9Y676	28S ribosomal protein S18b, mitochondrial
COPG1	Q9Y678	Coatomer subunit gamma-1
AUP1	Q9Y679	Ancient ubiquitous protein 1
FKBP7	Q9Y680	Peptidyl-prolyl cis-trans isomerase FKBP7
CLIC4	Q9Y696	Chloride intracellular channel protein 4
SPCS1	Q9Y6A9	Signal peptidase complex subunit 1
MTCH2	Q9Y6C9	Mitochondrial carrier homolog 2
EPN1;EPN3	Q9Y6I3	Epsin-1;Epsin-3
TEX264	Q9Y6I9	Testis-expressed sequence 264 protein
SLC30A1	Q9Y6M5	Zinc transporter 1
SLC4A7	Q9Y6M7	Sodium bicarbonate cotransporter 3;Anion exchange protein
SQRDL	Q9Y6N5	Sulfide:quinone oxidoreductase, mitochondrial
TAP2	X5CMH5	Antigen peptide transporter 2
