# Supplementary material for: Comprehensive proteomic analysis of autophagosomes derived from Leishmania-infected macrophages
Source: PLoS One. 2023 Apr 7;18(4):e0284026. doi: 10.1371/journal.pone.0284026 (PMC10081754; doi:10.1371/journal.pone.0284026)
Supplement: S3 Table — (XLSX) [file pone.0284026.s006.xlsx]

## Sheet: Sheet2
S3 Table. Significantly modulated autophagosome-associated proteins in Leishmania-infected (M) compared to rapamycin-treated (L) dTHP-1.
Gene names	Majority protein IDs	Protein names	Average Normalized Log2 M/L Ratio	-Log10 p-value
NDUFA10	O95299	NADH dehydrogenase [ubiquinone] 1 alpha subcomplex subunit 10, mitochondrial	-0.815256	2.26837
RNASET2	O00584	Ribonuclease T2	-0.979289	2.22648
NDUFB6	O95139	NADH dehydrogenase [ubiquinone] 1 beta subcomplex subunit 6	-0.976478	2.61463
ACOT1;ACOT2	Q86TX2	Acyl-coenzyme A thioesterase 1;Acyl-coenzyme A thioesterase 2, mitochondrial	-0.843243	1.83665
MRPL45	Q9BRJ2	39S ribosomal protein L45, mitochondrial	-0.937929	1.82485
C21orf33	P0DPI2	Glutamine amidotransferase-like class 1 domain-containing protein 3, mitochondrial	-1.11397	2.05269
TXNRD2	Q9NNW7	Thioredoxin reductase 2, mitochondrial	-1.24594	2.60908
IVD	P26440	Isovaleryl-CoA dehydrogenase, mitochondrial	-0.941187	1.61642
ACAA2	P42765	3-ketoacyl-CoA thiolase, mitochondrial	-1.05419	2.1237
C6orf203	Q9P0P8	Uncharacterized protein C6orf203	-0.958867	2.2029
HADH	Q16836	Hydroxyacyl-coenzyme A dehydrogenase, mitochondrial	-1.00004	1.96225
CTSD	P07339	Cathepsin D;Cathepsin D light chain;Cathepsin D heavy chain	-0.943405	2.018
PPT1	P50897	Palmitoyl-protein thioesterase 1	-0.897949	2.376
SUCLA2	Q9P2R7	Succinyl-CoA ligase [ADP-forming] subunit beta, mitochondrial	-0.85638	2.50968
NDUFA9	Q16795	NADH dehydrogenase [ubiquinone] 1 alpha subcomplex subunit 9, mitochondrial	-0.848465	1.5062
MRPL28	Q13084	39S ribosomal protein L28, mitochondrial	-1.02437	1.6982
CS	O75390	Citrate synthase, mitochondrial;Citrate synthase	-0.943224	2.45374
MRPS34	P82930	28S ribosomal protein S34, mitochondrial	-1.04741	3.00131
MRPS27	Q92552	28S ribosomal protein S27, mitochondrial	-1.04741	1.54428
NDUFV2	P19404	NADH dehydrogenase [ubiquinone] flavoprotein 2, mitochondrial	-1.07892	1.84235
DLD	P09622	Dihydrolipoyl dehydrogenase, mitochondrial;Dihydrolipoyl dehydrogenase	-0.921872	1.84619
NDUFB9	Q9Y6M9	NADH dehydrogenase [ubiquinone] 1 beta subcomplex subunit 9	-1.20789	1.99734
PMPCB	O75439	Mitochondrial-processing peptidase subunit beta	-0.921914	1.41611
ATP5J2-PTCD1	G3V325	ATP synthase subunit f, mitochondrial	-0.809484	1.72569
MRPS22	P82650	28S ribosomal protein S22, mitochondrial	-0.979987	1.52698
RHOT1	Q8IXI2	Mitochondrial Rho GTPase 1;Mitochondrial Rho GTPase	-0.827889	2.61185
SCO1	O75880	Protein SCO1 homolog, mitochondrial	-1.00135	2.03287
MRPS23	Q9Y3D9	28S ribosomal protein S23, mitochondrial	-0.9858	2.45471
MRPS7	Q9Y2R9	28S ribosomal protein S7, mitochondrial	-1.09256	1.76473
LONP1	K7EJE8	Lon protease homolog, mitochondrial	-0.908865	1.7898
NDUFA4	O00483	Cytochrome c oxidase subunit NDUFA4	-0.997967	1.58903
BCKDK	O14874	[3-methyl-2-oxobutanoate dehydrogenase [lipoamide]] kinase, mitochondrial	-0.823936	2.04226
NDUFS4	O43181	NADH dehydrogenase [ubiquinone] iron-sulfur protein 4, mitochondrial	-0.918499	2.27196
TIMM44	O43615	Mitochondrial import inner membrane translocase subunit TIM44	-0.819157	1.82012
MAN1A2	O60476	Mannosyl-oligosaccharide 1,2-alpha-mannosidase IB;alpha-1,2-Mannosidase	-1.04853	2.19845
COQ9	O75208	Ubiquinone biosynthesis protein COQ9, mitochondrial	-0.824865	1.73721
GBAS	O75323	Protein NipSnap homolog 2	-0.886897	2.37071
NDUFS3	O75489	NADH dehydrogenase [ubiquinone] iron-sulfur protein 3, mitochondrial	-0.816145	1.81429
ATP5H	O75947	ATP synthase subunit d, mitochondrial	-0.976857	2.37793
ATP5L	O75964	ATP synthase subunit g, mitochondrial	-0.869249	1.89379
CLPX	O76031	ATP-dependent Clp protease ATP-binding subunit clpX-like, mitochondrial	-0.941177	1.45775
LETM1	O95202	LETM1 and EF-hand domain-containing protein 1, mitochondrial	-0.815639	1.91808
ETHE1	O95571	Persulfide dioxygenase ETHE1, mitochondrial	-1.00747	1.90201
NDUFB10	O96000	NADH dehydrogenase [ubiquinone] 1 beta subcomplex subunit 10	-0.981298	2.10922
GLUD1;GLUD2	P00367	Glutamate dehydrogenase 1, mitochondrial;Glutamate dehydrogenase 2, mitochondrial	-0.902612	1.89487
MT-CO2	P00403	Cytochrome c oxidase subunit 2	-1.29038	2.44353
GOT2	P00505	Aspartate aminotransferase, mitochondrial	-0.895782	2.34578
ALDH2	P05091	Aldehyde dehydrogenase, mitochondrial	-1.04892	1.9793
FH	P07954	Fumarate hydratase, mitochondrial	-0.841881	1.65761
CYC1	P08574	Cytochrome c1, heme protein, mitochondrial	-0.820211	2.75253
COX6C	P09669	Cytochrome c oxidase subunit 6C	-1.13098	1.75608
DLAT	P10515	Dihydrolipoyllysine-residue acetyltransferase component of pyruvate dehydrogenase complex, mitochondrial;Acetyltransferase component of pyruvate dehydrogenase complex	-0.977128	1.81456
COX5B	P10606	Cytochrome c oxidase subunit 5B, mitochondrial	-1.21505	1.94089
HSPD1	P10809	60 kDa heat shock protein, mitochondrial	-1.14483	2.72673
PDHB	P11177	Pyruvate dehydrogenase E1 component subunit beta, mitochondrial	-0.899627	1.85353
DBT	P11182	Lipoamide acyltransferase component of branched-chain alpha-keto acid dehydrogenase complex, mitochondrial	-0.876843	1.94593
ACADM	P11310	Medium-chain specific acyl-CoA dehydrogenase, mitochondrial	-0.867842	1.76976
COX4I1	P13073	Cytochrome c oxidase subunit 4 isoform 1, mitochondrial	-1.02182	1.57463
IFI30	P13284	Gamma-interferon-inducible lysosomal thiol reductase	-0.882341	2.77603
CYBA	P13498	Cytochrome b-245 light chain	-0.858693	2.70506
ETFA	P13804	Electron transfer flavoprotein subunit alpha, mitochondrial	-0.998393	2.17189
UQCRB	P14927	Cytochrome b-c1 complex subunit 7	-0.8772	2.38866
ACPP	P15309	Prostatic acid phosphatase;PAPf39	-0.877362	1.54111
ACADS	P16219	Short-chain specific acyl-CoA dehydrogenase, mitochondrial	-0.967312	2.12563
COX5A	P20674	Cytochrome c oxidase subunit 5A, mitochondrial	-0.951843	1.45805
UQCRC2	P22695	Cytochrome b-c1 complex subunit 2, mitochondrial	-0.837535	2.54834
ATP5F1	P24539	ATP synthase F(0) complex subunit B1, mitochondrial	-0.825563	2.15204
ACAT1	P24752	Acetyl-CoA acetyltransferase, mitochondrial	-0.895814	2.19003
ATP5A1	P25705	ATP synthase subunit alpha, mitochondrial	-0.846893	2.55116
AK4	P27144	Adenylate kinase 4, mitochondrial	-0.814551	1.70162
PRDX3	P30048	Thioredoxin-dependent peroxide reductase, mitochondrial	-0.89525	2.43983
ATP5D	P30049	ATP synthase subunit delta, mitochondrial	-0.936297	2.9715
ECHS1	P30084	Enoyl-CoA hydratase, mitochondrial	-0.940752	1.9296
PPIF	P30405	Peptidyl-prolyl cis-trans isomerase F, mitochondrial	-1.06557	2.00585
ALDH1B1	P30837	Aldehyde dehydrogenase X, mitochondrial	-0.963246	2.09255
UQCRC1	P31930	Cytochrome b-c1 complex subunit 1, mitochondrial	-0.858615	2.65057
SHMT2	P34897	Serine hydroxymethyltransferase, mitochondrial;Serine hydroxymethyltransferase	-0.897776	2.10401
DLST	P36957	Dihydrolipoyllysine-residue succinyltransferase component of 2-oxoglutarate dehydrogenase complex, mitochondrial	-0.916191	2.15229
ETFB	P38117	Electron transfer flavoprotein subunit beta	-1.0177	2.04774
HSPA9	P38646	Stress-70 protein, mitochondrial	-0.968398	2.15016
MDH2	P40926	Malate dehydrogenase, mitochondrial;Malate dehydrogenase	-0.981259	1.94396
LRPPRC	P42704	Leucine-rich PPR motif-containing protein, mitochondrial	-1.02367	1.9363
UQCRFS1;UQCRFS1P1	P47985	Cytochrome b-c1 complex subunit Rieske, mitochondrial;Cytochrome b-c1 complex subunit 11;Putative cytochrome b-c1 complex subunit Rieske-like protein 1	-1.18724	2.66416
ATP5O	P48047	ATP synthase subunit O, mitochondrial	-0.885824	1.99122
IDH2	P48735	Isocitrate dehydrogenase [NADP], mitochondrial	-1.07535	1.93079
TUFM	P49411	Elongation factor Tu, mitochondrial	-0.990597	2.27124
DAP3	P51398	28S ribosomal protein S29, mitochondrial	-1.03068	1.43341
NDUFA8	P51970	NADH dehydrogenase [ubiquinone] 1 alpha subcomplex subunit 8	-0.984927	2.88912
SUCLG1	P53597	Succinyl-CoA ligase [ADP/GDP-forming] subunit alpha, mitochondrial	-0.965105	1.74675
ALDH18A1	P54886	Delta-1-pyrroline-5-carboxylate synthase;Glutamate 5-kinase;Gamma-glutamyl phosphate reductase	-1.10036	2.35727
OXCT1	P55809	Succinyl-CoA:3-ketoacid coenzyme A transferase 1, mitochondrial	-0.872269	1.83335
ATP5E;ATP5EP2	P56381	ATP synthase subunit epsilon, mitochondrial;ATP synthase subunit epsilon-like protein, mitochondrial	-0.846659	1.82811
ATP5I	P56385	ATP synthase subunit e, mitochondrial	-0.90842	2.60498
HSPE1;HSPE1-MOB4	P61604	10 kDa heat shock protein, mitochondrial	-1.17613	2.38493
MRPS9	P82933	28S ribosomal protein S9, mitochondrial	-0.990242	2.08154
TFAM	Q00059	Transcription factor A, mitochondrial	-1.36946	2.5541
SLC25A3	Q00325	Phosphate carrier protein, mitochondrial	-0.871797	2.54058
SSBP1	Q04837	Single-stranded DNA-binding protein, mitochondrial	-0.922755	1.658
C1QBP	Q07021	Complement component 1 Q subcomponent-binding protein, mitochondrial	-0.847443	1.60058
TRAP1	Q12931	Heat shock protein 75 kDa, mitochondrial	-0.870233	2.03505
ALCAM	Q13740	CD166 antigen	-1.97819	1.42363
DECR1	Q16698	2,4-dienoyl-CoA reductase, mitochondrial	-0.982116	1.50281
OCIAD2	Q56VL3	OCIA domain-containing protein 2	-0.911445	1.5006
AARS2	Q5JTZ9	Alanine--tRNA ligase, mitochondrial	-0.902266	1.37529
IBA57	Q5T440	Putative transferase CAF17, mitochondrial	-1.07372	1.73316
LYRM7	Q5U5X0	Complex III assembly factor LYRM7	-0.808864	1.59237
HIBCH	Q6NVY1	3-hydroxyisobutyryl-CoA hydrolase, mitochondrial	-0.908433	2.04723
DARS2	Q6PI48	Aspartate--tRNA ligase, mitochondrial	-0.848835	2.30051
HSDL2	Q6YN16	Hydroxysteroid dehydrogenase-like protein 2	-0.822377	2.3497
TRMT10C	Q7L0Y3	Mitochondrial ribonuclease P protein 1	-0.860736	1.85303
CMC1	Q7Z7K0	COX assembly mitochondrial protein homolog	-0.846556	2.18139
PNPT1	Q8TCS8	Polyribonucleotide nucleotidyltransferase 1, mitochondrial	-0.850086	1.84879
MRPS31	Q92665	28S ribosomal protein S31, mitochondrial	-0.823603	1.87698
GCDH	Q92947	Glutaryl-CoA dehydrogenase, mitochondrial	-0.839651	1.46739
PYCR2	Q96C36	Pyrroline-5-carboxylate reductase 2;Pyrroline-5-carboxylate reductase	-0.888859	1.34478
RMDN1	Q96DB5	Regulator of microtubule dynamics protein 1	-0.869059	2.70339
MRRF	Q96E11	Ribosome-recycling factor, mitochondrial	-0.903711	1.39122
MMAB	Q96EY8	Cob(I)yrinic acid a,c-diamide adenosyltransferase, mitochondrial	-1.19304	3.24146
SUCLG2	Q96I99	Succinyl-CoA ligase [GDP-forming] subunit beta, mitochondrial	-0.887377	2.12666
HSD17B10	Q99714	3-hydroxyacyl-CoA dehydrogenase type-2	-1.0317	1.86015
NIPSNAP1	Q9BPW8	Protein NipSnap homolog 1	-0.934924	2.75959
HINT2	Q9BX68	Histidine triad nucleotide-binding protein 2, mitochondrial	-0.930694	1.84823
MRPL13	Q9BYD1	39S ribosomal protein L13, mitochondrial	-0.940068	1.913
MRPL9	Q9BYD2	39S ribosomal protein L9, mitochondrial	-1.0188	1.77916
MRPL1	Q9BYD6	39S ribosomal protein L1, mitochondrial	-0.889348	1.45147
MRPL37	Q9BZE1	39S ribosomal protein L37, mitochondrial	-1.14537	2.7949
MRPL18	Q9H0U6	39S ribosomal protein L18, mitochondrial	-1.14571	1.93913
PPA2	Q9H2U2	Inorganic pyrophosphatase 2, mitochondrial	-0.967916	2.09139
TFB2M	Q9H5Q4	Dimethyladenosine transferase 2, mitochondrial	-1.08369	1.59654
ACAD9	Q9H845	Acyl-CoA dehydrogenase family member 9, mitochondrial	-0.875404	1.60225
NT5DC2	Q9H857	5-nucleotidase domain-containing protein 2	-1.39046	1.66726
GRPEL1	Q9HAV7	GrpE protein homolog 1, mitochondrial	-1.15765	1.77035
MCCC2	Q9HCC0	Methylcrotonoyl-CoA carboxylase beta chain, mitochondrial	-0.870097	1.92963
MRPL47	Q9HD33	39S ribosomal protein L47, mitochondrial	-0.923071	1.86189
MRPL40	Q9NQ50	39S ribosomal protein L40, mitochondrial	-0.924566	1.65926
MRPL17	Q9NRX2	39S ribosomal protein L17, mitochondrial	-0.966306	2.02804
IARS2	Q9NSE4	Isoleucine--tRNA ligase, mitochondrial	-0.871982	1.66133
ABHD10	Q9NUJ1	Mycophenolic acid acyl-glucuronide esterase, mitochondrial	-0.900438	1.46699
MRPL16	Q9NX20	39S ribosomal protein L16, mitochondrial	-0.820363	3.73314
MRPL15	Q9P015	39S ribosomal protein L15, mitochondrial	-1.10384	2.29838
CTSZ	Q9UBR2	Cathepsin Z	-0.866093	2.91435
AK3	Q9UIJ7	GTP:AMP phosphotransferase AK3, mitochondrial	-1.02726	2.31301
NFU1	Q9UMS0	NFU1 iron-sulfur cluster scaffold homolog, mitochondrial	-0.901427	2.02181
POLDIP2	Q9Y2S7	Polymerase delta-interacting protein 2	-1.05783	2.6861
COQ6	Q9Y2Z9	Ubiquinone biosynthesis monooxygenase COQ6, mitochondrial	-0.972238	1.33997
MRPL11	Q9Y3B7	39S ribosomal protein L11, mitochondrial	-1.08601	1.9986
