# Supplementary material for: Comprehensive proteomic analysis of autophagosomes derived from Leishmania-infected macrophages
Source: PLoS One. 2023 Apr 7;18(4):e0284026. doi: 10.1371/journal.pone.0284026 (PMC10081754; doi:10.1371/journal.pone.0284026)
Supplement: S4 Table — (XLSX) [file pone.0284026.s007.xlsx]

## Sheet: Sheet2
S4 Table. Significantly modulated autophagosome-associated proteins in Leishmania-infected (M) compared to starved (H) dTHP-1.
Gene names	Protein IDs	Protein names	Average Normalized Log2 M/H Ratio	-Log10 p-value
PTGS1	P23219	Prostaglandin G/H synthase 1	0.849736	1.94803
LIPA	P38571	Lysosomal acid lipase/cholesteryl ester hydrolase	1.05978	2.07192
ILK	Q13418	Integrin-linked protein kinase	0.846071	2.11113
CTSD	P07339	Cathepsin D;Cathepsin D light chain;Cathepsin D heavy chain	1.18276	1.87331
PPT1	P50897	Palmitoyl-protein thioesterase 1	2.07238	1.61028
CD9	P21926	CD9 antigen;Tetraspanin	1.36924	2.28632
HM13	Q8TCT9	Minor histocompatibility antigen H13	0.885156	2.18438
ITGB2	D3DSM0	Integrin beta	0.81268	3.41079
ITGAX	P20702	Integrin alpha-X	0.892126	2.93699
MRPS23	Q9Y3D9	28S ribosomal protein S23, mitochondrial	-0.817334	2.24471
MBP	P02686	Myelin basic protein	0.892809	2.00724
NDUFA4	O00483	Cytochrome c oxidase subunit NDUFA4	-1.52182	1.9976
TPP1	O14773	Tripeptidyl-peptidase 1	1.42418	1.58858
GPC4	O75487	Glypican-4;Secreted glypican-4	0.983166	1.3725
FTL	P02792	Ferritin light chain	-0.909549	2.62851
SOD2	P04179	Superoxide dismutase [Mn], mitochondrial	-1.11184	2.04024
ALDH2	P05091	Aldehyde dehydrogenase, mitochondrial	-1.09031	1.90735
ANXA2;ANXA2P2	P07355	Annexin A2;Annexin;Putative annexin A2-like protein	1.24884	2.9582
CTSB	P07858	Cathepsin B;Cathepsin B light chain;Cathepsin B heavy chain	1.4436	1.67203
ANXA6	P08133	Annexin A6;Annexin	-0.82817	2.00532
HLA-B	P10319	HLA class I histocompatibility antigen, B-58 alpha chain	-0.88958	1.61231
ITGAM	P11215	Integrin alpha-M	1.70113	2.72703
ANPEP	P15144	Aminopeptidase N	0.906472	2.48893
STMN1	P16949	Stathmin	-1.12842	2.26229
CTSS	P25774	Cathepsin S	0.81838	1.87026
ITGB7	P26010	Integrin beta-7;Integrin beta	1.58953	2.48983
AK4	P27144	Adenylate kinase 4, mitochondrial	-0.899465	1.97227
ALDH1B1	P30837	Aldehyde dehydrogenase X, mitochondrial	-0.864287	2.05814
CD70	P32970	CD70 antigen	-0.819495	1.85902
EVI2B	P34910	Protein EVI2B	0.824719	1.43514
LRPPRC	P42704	Leucine-rich PPR motif-containing protein, mitochondrial	-0.907602	1.9748
MARCKSL1	P49006	MARCKS-related protein	0.941265	2.88154
DAP3	P51398	28S ribosomal protein S29, mitochondrial	-0.823681	1.5212
ALDH18A1	P54886	Delta-1-pyrroline-5-carboxylate synthase;Glutamate 5-kinase;Gamma-glutamyl phosphate reductase	-0.815512	2.28941
S100A10	P60903	Protein S100-A10	1.13833	2.08377
MRPS9	P82933	28S ribosomal protein S9, mitochondrial	-0.832752	1.50244
TFAM	Q00059	Transcription factor A, mitochondrial	-0.95787	2.20819
ASPH	Q12797	Aspartyl/asparaginyl beta-hydroxylase	1.03143	2.03874
MYO1E	Q12965	Unconventional myosin-Ie	0.883521	2.42634
SQSTM1	Q13501	Sequestosome-1	-2.43548	1.79126
LAPTM5	Q13571	Lysosomal-associated transmembrane protein 5	-1.24044	1.60933
LASP1	Q14847	LIM and SH3 domain protein 1	0.842539	1.96152
TST	Q16762	Thiosulfate sulfurtransferase	-0.828892	1.45348
CD109	Q6YHK3	CD109 antigen	1.42829	1.98475
PNPT1	Q8TCS8	Polyribonucleotide nucleotidyltransferase 1, mitochondrial	-0.819188	1.8677
GLG1	Q92896	Golgi apparatus protein 1	1.29827	1.77284
MMAB	Q96EY8	Cob(I)yrinic acid a,c-diamide adenosyltransferase, mitochondrial	-0.829259	2.60145
FAM129B	Q96TA1	Niban-like protein 1	0.892324	1.73135
HINT2	Q9BX68	Histidine triad nucleotide-binding protein 2, mitochondrial	-0.81171	1.6171
EHD4	Q9H223	EH domain-containing protein 4	0.912467	2.60662
TFB2M	Q9H5Q4	Dimethyladenosine transferase 2, mitochondrial	-0.851964	1.71045
SLAMF8	Q9P0V8	SLAM family member 8	0.823837	3.15488
CTSZ	Q9UBR2	Cathepsin Z	1.0031	1.54145
EVL	Q9UI08	Ena/VASP-like protein	0.970434	2.38875
PACSIN2	Q9UNF0	Protein kinase C and casein kinase substrate in neurons protein 2	0.883777	2.29266
TLN1	Q9Y490	Talin-1	0.863181	2.84774
F11R	Q9Y624	Junctional adhesion molecule A	1.65362	1.98543
